# Supplementary material for: Molecule database framework: a framework for creating database applications with chemical structure search capability
Source: J Cheminform. 2013 Dec 11;5:48. doi: 10.1186/1758-2946-5-48 (PMC3892073; doi:10.1186/1758-2946-5-48)
Supplement: Additional file 2 — Molecule Database Framework source code. [file 1758-2946-5-48-S2.zip]

Archive with 176 entries (144 files):
- LICENSE
- pom.xml
- README.md
- src/
- src/main/
- src/main/java/
- src/main/java/org/
- src/main/java/org/bitbucket/
- src/main/java/org/bitbucket/kienerj/
- src/main/java/org/bitbucket/kienerj/moleculedatabaseframework/
- src/main/java/org/bitbucket/kienerj/moleculedatabaseframework/chemistry/
- src/main/java/org/bitbucket/kienerj/moleculedatabaseframework/chemistry/ChemicalCompoundFactory.java
- src/main/java/org/bitbucket/kienerj/moleculedatabaseframework/chemistry/ChemicalFormatConverter.java
- src/main/java/org/bitbucket/kienerj/moleculedatabaseframework/chemistry/ChemicalStructureFactory.java
- src/main/java/org/bitbucket/kienerj/moleculedatabaseframework/chemistry/ChemistryFormat.java
- src/main/java/org/bitbucket/kienerj/moleculedatabaseframework/chemistry/FormatConversionException.java
- src/main/java/org/bitbucket/kienerj/moleculedatabaseframework/entity/
- src/main/java/org/bitbucket/kienerj/moleculedatabaseframework/entity/BaseEntity.java
- src/main/java/org/bitbucket/kienerj/moleculedatabaseframework/entity/ChemicalCompound.java
- src/main/java/org/bitbucket/kienerj/moleculedatabaseframework/entity/ChemicalCompoundComposition.java
- src/main/java/org/bitbucket/kienerj/moleculedatabaseframework/entity/ChemicalCompoundCompositionID.java
- src/main/java/org/bitbucket/kienerj/moleculedatabaseframework/entity/ChemicalCompoundContainer.java
- src/main/java/org/bitbucket/kienerj/moleculedatabaseframework/entity/ChemicalStructure.java
- src/main/java/org/bitbucket/kienerj/moleculedatabaseframework/entity/Containable.java
- src/main/java/org/bitbucket/kienerj/moleculedatabaseframework/entity/listener/
- src/main/java/org/bitbucket/kienerj/moleculedatabaseframework/entity/listener/StructureFormatListener.java
- src/main/java/org/bitbucket/kienerj/moleculedatabaseframework/entity/Role.java
- src/main/java/org/bitbucket/kienerj/moleculedatabaseframework/entity/User.java
- src/main/java/org/bitbucket/kienerj/moleculedatabaseframework/exceptionhandler/
- src/main/java/org/bitbucket/kienerj/moleculedatabaseframework/exceptionhandler/DIVExceptionHandler.java
- src/main/java/org/bitbucket/kienerj/moleculedatabaseframework/exceptionhandler/OLExceptionHandler.java
- src/main/java/org/bitbucket/kienerj/moleculedatabaseframework/io/
- src/main/java/org/bitbucket/kienerj/moleculedatabaseframework/io/CompoundImportError.java
- src/main/java/org/bitbucket/kienerj/moleculedatabaseframework/io/ContainableFactory.java
- src/main/java/org/bitbucket/kienerj/moleculedatabaseframework/io/ContainerFactory.java
- src/main/java/org/bitbucket/kienerj/moleculedatabaseframework/io/EntityImportResult.java
- src/main/java/org/bitbucket/kienerj/moleculedatabaseframework/io/IndigoMoleculeRenderer.java
- src/main/java/org/bitbucket/kienerj/moleculedatabaseframework/io/PropertyGetter.java
- src/main/java/org/bitbucket/kienerj/moleculedatabaseframework/io/PropertySetter.java
- src/main/java/org/bitbucket/kienerj/moleculedatabaseframework/io/RawSdfReader.java
- src/main/java/org/bitbucket/kienerj/moleculedatabaseframework/io/SdfCompoundCreator.java
- src/main/java/org/bitbucket/kienerj/moleculedatabaseframework/io/SdfCompoundExporter.java
- src/main/java/org/bitbucket/kienerj/moleculedatabaseframework/io/SdfContainableCreator.java
- src/main/java/org/bitbucket/kienerj/moleculedatabaseframework/io/SdfContainableExporter.java
- src/main/java/org/bitbucket/kienerj/moleculedatabaseframework/io/SdfContainerCreator.java
- src/main/java/org/bitbucket/kienerj/moleculedatabaseframework/io/SdfContainerExporter.java
- src/main/java/org/bitbucket/kienerj/moleculedatabaseframework/io/SdfExportException.java
- src/main/java/org/bitbucket/kienerj/moleculedatabaseframework/io/SdfImportException.java
- src/main/java/org/bitbucket/kienerj/moleculedatabaseframework/io/SdfRecord.java
- src/main/java/org/bitbucket/kienerj/moleculedatabaseframework/MoleculeDatabaseFrameworkException.java
- src/main/java/org/bitbucket/kienerj/moleculedatabaseframework/repository/
- src/main/java/org/bitbucket/kienerj/moleculedatabaseframework/repository/AbstractStructureSearchRepositoryImpl.java
- src/main/java/org/bitbucket/kienerj/moleculedatabaseframework/repository/BaseEntityRepository.java
- src/main/java/org/bitbucket/kienerj/moleculedatabaseframework/repository/ChemicalCompoundCompositionRepository.java
- src/main/java/org/bitbucket/kienerj/moleculedatabaseframework/repository/ChemicalCompoundRepository.java
- src/main/java/org/bitbucket/kienerj/moleculedatabaseframework/repository/ChemicalCompoundRepositoryImpl.java
- src/main/java/org/bitbucket/kienerj/moleculedatabaseframework/repository/ChemicalStructureRepository.java
- src/main/java/org/bitbucket/kienerj/moleculedatabaseframework/repository/ChemicalStructureSearchRepository.java
- src/main/java/org/bitbucket/kienerj/moleculedatabaseframework/repository/CompoundContainerRepository.java
- src/main/java/org/bitbucket/kienerj/moleculedatabaseframework/repository/CompoundContainerRepositoryImpl.java
- src/main/java/org/bitbucket/kienerj/moleculedatabaseframework/repository/ContainableRepository.java
- src/main/java/org/bitbucket/kienerj/moleculedatabaseframework/repository/ContainableRepositoryImpl.java
- src/main/java/org/bitbucket/kienerj/moleculedatabaseframework/repository/IdRepository.java
- src/main/java/org/bitbucket/kienerj/moleculedatabaseframework/repository/RoleRepository.java
- src/main/java/org/bitbucket/kienerj/moleculedatabaseframework/repository/UserRepository.java
- src/main/java/org/bitbucket/kienerj/moleculedatabaseframework/security/
- src/main/java/org/bitbucket/kienerj/moleculedatabaseframework/security/AbstractPermission.java
- src/main/java/org/bitbucket/kienerj/moleculedatabaseframework/security/ChemicalCompoundContainerPermission.java
- src/main/java/org/bitbucket/kienerj/moleculedatabaseframework/security/ChemicalCompoundPermission.java
- src/main/java/org/bitbucket/kienerj/moleculedatabaseframework/security/ContainablePermission.java
- src/main/java/org/bitbucket/kienerj/moleculedatabaseframework/security/DefaultPermissionEvaluator.java
- src/main/java/org/bitbucket/kienerj/moleculedatabaseframework/security/InvalidPermissionException.java
- src/main/java/org/bitbucket/kienerj/moleculedatabaseframework/security/Permission.java
- src/main/java/org/bitbucket/kienerj/moleculedatabaseframework/security/PermissionNotDefinedException.java
- src/main/java/org/bitbucket/kienerj/moleculedatabaseframework/service/
- src/main/java/org/bitbucket/kienerj/moleculedatabaseframework/service/ChemicalCompoundService.java
- src/main/java/org/bitbucket/kienerj/moleculedatabaseframework/service/ChemicalCompoundServiceImpl.java
- src/main/java/org/bitbucket/kienerj/moleculedatabaseframework/service/ChemicalStructureService.java
- src/main/java/org/bitbucket/kienerj/moleculedatabaseframework/service/ChemicalStructureServiceImpl.java
- src/main/java/org/bitbucket/kienerj/moleculedatabaseframework/service/CompositionService.java
- src/main/java/org/bitbucket/kienerj/moleculedatabaseframework/service/CompositionServiceImpl.java
- src/main/java/org/bitbucket/kienerj/moleculedatabaseframework/service/CompoundContainerService.java
- src/main/java/org/bitbucket/kienerj/moleculedatabaseframework/service/CompoundContainerServiceImpl.java
- src/main/java/org/bitbucket/kienerj/moleculedatabaseframework/service/ContainableService.java
- src/main/java/org/bitbucket/kienerj/moleculedatabaseframework/service/ContainableServiceImpl.java
- src/main/java/org/bitbucket/kienerj/moleculedatabaseframework/service/RoleService.java
- src/main/java/org/bitbucket/kienerj/moleculedatabaseframework/service/RoleServiceImpl.java
- src/main/java/org/bitbucket/kienerj/moleculedatabaseframework/service/Service.java
- src/main/java/org/bitbucket/kienerj/moleculedatabaseframework/service/UniquenesscheckResult.java
- src/main/java/org/bitbucket/kienerj/moleculedatabaseframework/service/UserService.java
- src/main/java/org/bitbucket/kienerj/moleculedatabaseframework/service/UserServiceImpl.java
- src/main/java/org/bitbucket/kienerj/moleculedatabaseframework/sql/
- src/main/java/org/bitbucket/kienerj/moleculedatabaseframework/sql/BingoPostgreSQLDialect.java
- src/main/java/org/bitbucket/kienerj/moleculedatabaseframework/sql/EntityVersionConflictException.java
- src/main/java/org/bitbucket/kienerj/moleculedatabaseframework/sql/PostgreSqlSequenceGenerator.java
- src/main/java/org/bitbucket/kienerj/moleculedatabaseframework/sql/UniqueConstraintViolationException.java
- src/main/java/org/bitbucket/kienerj/moleculedatabaseframework/structuresearch/
- src/main/java/org/bitbucket/kienerj/moleculedatabaseframework/structuresearch/SimilarityType.java
- src/main/java/org/bitbucket/kienerj/moleculedatabaseframework/structuresearch/StructureSearchType.java
- src/main/resources/
- src/test/
- src/test/java/
- src/test/java/org/
- src/test/java/org/bitbucket/
- src/test/java/org/bitbucket/kienerj/
- src/test/java/org/bitbucket/kienerj/moleculedatabaseframework/
- src/test/java/org/bitbucket/kienerj/moleculedatabaseframework/chemistry/
- src/test/java/org/bitbucket/kienerj/moleculedatabaseframework/chemistry/ChemicalCompoundFactoryTest.java
- src/test/java/org/bitbucket/kienerj/moleculedatabaseframework/chemistry/ChemicalFormatConverterTest.java
- src/test/java/org/bitbucket/kienerj/moleculedatabaseframework/chemistry/ChemicalStructureFactoryTest.java
- src/test/java/org/bitbucket/kienerj/moleculedatabaseframework/entity/
- src/test/java/org/bitbucket/kienerj/moleculedatabaseframework/entity/Batch.java
- src/test/java/org/bitbucket/kienerj/moleculedatabaseframework/entity/ChemicalCompoundTest.java
- src/test/java/org/bitbucket/kienerj/moleculedatabaseframework/entity/RegistrationCompound.java
- src/test/java/org/bitbucket/kienerj/moleculedatabaseframework/entity/TestCompound.java
- src/test/java/org/bitbucket/kienerj/moleculedatabaseframework/entity/TestCompoundContainer.java
- src/test/java/org/bitbucket/kienerj/moleculedatabaseframework/entity/TestContainable.java
- src/test/java/org/bitbucket/kienerj/moleculedatabaseframework/io/
- src/test/java/org/bitbucket/kienerj/moleculedatabaseframework/io/ContainableFactoryTest.java
- src/test/java/org/bitbucket/kienerj/moleculedatabaseframework/io/ContainerFactoryTest.java
- src/test/java/org/bitbucket/kienerj/moleculedatabaseframework/io/IndigoMoleculeRendererTest.java
- src/test/java/org/bitbucket/kienerj/moleculedatabaseframework/io/PropertyGetterTest.java
- src/test/java/org/bitbucket/kienerj/moleculedatabaseframework/io/PropertySetterTest.java
- src/test/java/org/bitbucket/kienerj/moleculedatabaseframework/io/RawSdfReaderTest.java
- src/test/java/org/bitbucket/kienerj/moleculedatabaseframework/io/SdfCompoundExporterTest.java
- src/test/java/org/bitbucket/kienerj/moleculedatabaseframework/io/SdfContainableExporterTest.java
- src/test/java/org/bitbucket/kienerj/moleculedatabaseframework/io/SdfContainerExporterTest.java
- src/test/java/org/bitbucket/kienerj/moleculedatabaseframework/repository/
- src/test/java/org/bitbucket/kienerj/moleculedatabaseframework/repository/BatchRepository.java
- src/test/java/org/bitbucket/kienerj/moleculedatabaseframework/repository/BatchRepositoryImpl.java
- src/test/java/org/bitbucket/kienerj/moleculedatabaseframework/repository/BatchRepositoryIT.java
- src/test/java/org/bitbucket/kienerj/moleculedatabaseframework/repository/ChemicalCompoundCompositionRepositoryIT.java
- src/test/java/org/bitbucket/kienerj/moleculedatabaseframework/repository/ChemicalCompoundRepositoryIT.java
- src/test/java/org/bitbucket/kienerj/moleculedatabaseframework/repository/CompoundContainerRepositoryImplIT.java
- src/test/java/org/bitbucket/kienerj/moleculedatabaseframework/repository/RegistrationCompoundRepository.java
- src/test/java/org/bitbucket/kienerj/moleculedatabaseframework/repository/RegistrationCompoundRepositoryImpl.java
- src/test/java/org/bitbucket/kienerj/moleculedatabaseframework/repository/TestCompoundRepository.java
- src/test/java/org/bitbucket/kienerj/moleculedatabaseframework/repository/TestCompoundRepositoryImpl.java
- src/test/java/org/bitbucket/kienerj/moleculedatabaseframework/repository/TestContainableRepository.java
- src/test/java/org/bitbucket/kienerj/moleculedatabaseframework/repository/TestContainableRepositoryImpl.java
- src/test/java/org/bitbucket/kienerj/moleculedatabaseframework/security/
- src/test/java/org/bitbucket/kienerj/moleculedatabaseframework/security/ChemicalCompoundContainerPermissionTest.java
- src/test/java/org/bitbucket/kienerj/moleculedatabaseframework/security/ChemicalCompoundPermissionTest.java
- src/test/java/org/bitbucket/kienerj/moleculedatabaseframework/security/ChemicalStructureServiceSecurityIT.java
- src/test/java/org/bitbucket/kienerj/moleculedatabaseframework/security/CompoundServiceSecurityIT.java
- src/test/java/org/bitbucket/kienerj/moleculedatabaseframework/security/ContainableServiceSecurityIT.java
- src/test/java/org/bitbucket/kienerj/moleculedatabaseframework/security/ContainerServiceSecurityIT.java
- src/test/java/org/bitbucket/kienerj/moleculedatabaseframework/service/
- src/test/java/org/bitbucket/kienerj/moleculedatabaseframework/service/BatchService.java
- src/test/java/org/bitbucket/kienerj/moleculedatabaseframework/service/BatchServiceImpl.java
- src/test/java/org/bitbucket/kienerj/moleculedatabaseframework/service/ChemicalCompoundServiceImplIT.java
- src/test/java/org/bitbucket/kienerj/moleculedatabaseframework/service/ChemicalCompoundServiceImplTest.java
- src/test/java/org/bitbucket/kienerj/moleculedatabaseframework/service/ChemicalStructureServiceImplIT.java
- src/test/java/org/bitbucket/kienerj/moleculedatabaseframework/service/ChemicalStructureServiceImplTest.java
- src/test/java/org/bitbucket/kienerj/moleculedatabaseframework/service/CompositionServiceImplIT.java
- src/test/java/org/bitbucket/kienerj/moleculedatabaseframework/service/CompoundContainerServiceImplIT.java
- src/test/java/org/bitbucket/kienerj/moleculedatabaseframework/service/CompoundContainerServiceImplTest.java
- src/test/java/org/bitbucket/kienerj/moleculedatabaseframework/service/ContainableServiceImplIT.java
- src/test/java/org/bitbucket/kienerj/moleculedatabaseframework/service/ContainableServiceImplTest.java
- src/test/java/org/bitbucket/kienerj/moleculedatabaseframework/service/RegistrationCompoundService.java
- src/test/java/org/bitbucket/kienerj/moleculedatabaseframework/service/RegistrationCompoundServiceImpl.java
- src/test/java/org/bitbucket/kienerj/moleculedatabaseframework/service/TestCompoundService.java
- src/test/java/org/bitbucket/kienerj/moleculedatabaseframework/service/TestCompoundServiceImpl.java
- src/test/java/org/bitbucket/kienerj/moleculedatabaseframework/service/TestContainableService.java
- src/test/java/org/bitbucket/kienerj/moleculedatabaseframework/service/TestContainableServiceImpl.java
- src/test/java/org/bitbucket/kienerj/moleculedatabaseframework/sql/
- src/test/java/org/bitbucket/kienerj/moleculedatabaseframework/sql/PostgreSqlSequenceGeneratorIT.java
- src/test/resources/
- src/test/resources/Application.properties
- src/test/resources/ApplicationContext.xml
- src/test/resources/ehcache.xml
- src/test/resources/import.sql
- src/test/resources/logback.xml
- src/test/resources/SecurityContext.xml
- src/test/resources/unitTest.sdf
- src/test/resources/ZINC58167940.sdf
