# Supplementary material for: Molecule database framework: a framework for creating database applications with chemical structure search capability
Source: J Cheminform. 2013 Dec 11;5:48. doi: 10.1186/1758-2946-5-48 (PMC3892073; doi:10.1186/1758-2946-5-48)
Supplement: Additional file 2 — Molecule Database Framework source code. [file 1758-2946-5-48-S2.zip › pom.xml]

<project xmlns="http://maven.apache.org/POM/4.0.0" xmlns:xsi="http://www.w3.org/2001/XMLSchema-instance" xsi:schemaLocation="http://maven.apache.org/POM/4.0.0 http://maven.apache.org/xsd/maven-4.0.0.xsd">
    <modelVersion>4.0.0</modelVersion>

    <parent>
        <groupId>org.sonatype.oss</groupId>
        <artifactId>oss-parent</artifactId>
        <version>7</version>
    </parent>

    <groupId>org.bitbucket.kienerj</groupId>
    <artifactId>moleculedatabaseframework</artifactId>
    <version>1.0.1</version>
    <packaging>jar</packaging>

    <name>MoleculeDatabaseFramework</name>
    <description>MoleculeDatabaseFramework is a framework for creating applications that need to store and search for chemical structures. It is based on Spring-Data Framework and uses the Chemistry Development Kit and Bingo PostgreSQL Cartridge for enabling chemistry features.
    </description>
    <url>https://bitbucket.org/kienerj/moleculedatabaseframework/overview</url>
    <developers>
        <developer>
            <id>kienerj</id>
            <name>Joos Kiener</name>
            <email>joos.kiener@gmail.com</email>
        </developer>
    </developers>

    <scm>
        <connection>scm:hg:http://bitbucket.org/kienerj/moleculedatabaseframework</connection>
        <developerConnection>scm:hg:https://bitbucket.org/kienerj/moleculedatabaseframework</developerConnection>
        <url>http://bitbucket.org/kienerj/moleculedatabaseframework/src</url>
      <tag>1.0.1</tag>
  </scm>

    <licenses>
        <license>
            <name>AGPLv3</name>
            <url>http://www.gnu.org/licenses/agpl-3.0.txt</url>
            <distribution>repo</distribution>
            <comments>GNU AFFERO GENERAL PUBLIC LICENSE Version 3</comments>
        </license>
    </licenses>

    <repositories />
    <pluginRepositories />

    <profiles>
        <profile>
            <id>release-sign-artifacts</id>
            <activation>
                <property>
                    <name>performRelease</name>
                    <value>true</value>
                </property>
            </activation>
            <build>
                <plugins>
                    <plugin>
                        <groupId>org.apache.maven.plugins</groupId>
                        <artifactId>maven-gpg-plugin</artifactId>
                        <version>1.4</version>
                        <executions>
                            <execution>
                                <id>sign-artifacts</id>
                                <phase>verify</phase>
                                <goals>
                                    <goal>sign</goal>
                                </goals>
                            </execution>
                        </executions>
                    </plugin>
                </plugins>
            </build>
        </profile>
    </profiles>

    <build>
        <plugins>
            <plugin>
                <groupId>org.apache.maven.plugins</groupId>
                <artifactId>maven-javadoc-plugin</artifactId>
                <version>2.9</version>
                <executions>
                    <execution>
                        <id>attach-javadocs</id>
                        <goals>
                            <goal>jar</goal>
                        </goals>
                    </execution>
                </executions>
                <configuration>
                    <doclet>org.umlgraph.doclet.UmlGraphDoc</doclet>
                    <!-- <docletPath>/path/to/UmlGraph.jar</docletPath> -->
                    <docletArtifact>
                        <groupId>org.umlgraph</groupId>
                        <artifactId>umlgraph</artifactId>
                        <version>5.5.8-SNAPSHOT</version>
                    </docletArtifact>
                    <additionalparam>-inferrel -inferdepinpackage -hide java.*
                        -hide javax.* -hide com.mysema.* -collpackages java.util.* -postfixpackage
                        -views
                    </additionalparam>
                    <useStandardDocletOptions>true</useStandardDocletOptions>
                </configuration>
            </plugin>
            <plugin>
                <groupId>org.apache.maven.plugins</groupId>
                <artifactId>maven-compiler-plugin</artifactId>
                <version>2.5.1</version>
                <configuration>
                    <source>1.7</source>
                    <target>1.7</target>
                    <encoding>${project.build.sourceEncoding}</encoding>
                    <showDeprecation>true</showDeprecation>
                    <debug>true</debug>
                </configuration>
            </plugin>
            <plugin>
                <groupId>com.mysema.maven</groupId>
                <artifactId>apt-maven-plugin</artifactId>
                <version>1.0.6</version>
                <executions>
                    <execution>
                        <id>build</id>
                        <phase>generate-sources</phase>
                        <goals>
                            <goal>process</goal>
                        </goals>
                        <configuration>
                            <outputDirectory>target/generated-sources/java</outputDirectory>
                            <processor>com.mysema.query.apt.jpa.JPAAnnotationProcessor</processor>
                        </configuration>
                    </execution>
                    <execution>
                        <id>test</id>
                        <phase>generate-test-sources</phase>
                        <goals>
                            <goal>test-process</goal>
                        </goals>
                        <configuration>
                            <outputDirectory>target/generated-test-sources/java</outputDirectory>
                            <processor>com.mysema.query.apt.jpa.JPAAnnotationProcessor</processor>
                        </configuration>
                    </execution>
                </executions>
            </plugin>
            <plugin>
                <groupId>org.apache.maven.plugins</groupId>
                <artifactId>maven-source-plugin</artifactId>
                <version>2.2.1</version>
                <executions>
                    <execution>
                        <id>attach-sources</id>
                        <goals>
                            <goal>jar</goal>
                        </goals>
                    </execution>
                </executions>
            </plugin>
            <plugin>
                <groupId>org.apache.maven.plugins</groupId>
                <artifactId>maven-jar-plugin</artifactId>
                <version>2.4</version>
                <configuration>
                    <archive>
                        <manifestEntries>
                            <Mercurial-Revision>${changeSet}</Mercurial-Revision>
                        </manifestEntries>
                    </archive>
                </configuration>
            </plugin>
            <plugin>
                <groupId>org.codehaus.mojo</groupId>
                <artifactId>buildnumber-maven-plugin</artifactId>
                <version>1.2</version>
                <executions>
                    <execution>
                        <phase>validate</phase>
                        <goals>
                            <goal>hgchangeset</goal>
                        </goals>
                    </execution>
                </executions>
            </plugin>
            <plugin>
                <groupId>org.apache.maven.plugins</groupId>
                <artifactId>maven-failsafe-plugin</artifactId>
                <version>2.13</version>
                <executions>
                    <execution>
                        <goals>
                            <goal>integration-test</goal>
                            <goal>verify</goal>
                        </goals>
                    </execution>
                </executions>
            </plugin>
            <plugin>
                <groupId>org.apache.maven.plugins</groupId>
                <artifactId>maven-release-plugin</artifactId>
                <version>2.4.1</version>
                <configuration>
                    <mavenExecutorId>forked-path</mavenExecutorId>
                    <localCheckout>true</localCheckout>
                    <pushChanges>false</pushChanges>
                </configuration>
            </plugin>
        </plugins>
    </build>
    <properties>
        <project.build.sourceEncoding>UTF-8</project.build.sourceEncoding>
        <project.reporting.outputEncoding>UTF-8</project.reporting.outputEncoding>
        <netbeans.hint.license>agpl30</netbeans.hint.license>
        <spring.version>3.2.3.RELEASE</spring.version>
    </properties>

    <dependencies>
        <dependency>
            <groupId>org.springframework</groupId>
            <artifactId>spring-orm</artifactId>
            <version>${spring.version}</version>
            <exclusions>
                <exclusion>
                    <groupId>commons-logging</groupId>
                    <artifactId>commons-logging</artifactId>
                </exclusion>
            </exclusions>
        </dependency>
        <dependency>
            <groupId>org.springframework</groupId>
            <artifactId>spring-context</artifactId>
            <version>${spring.version}</version>
        </dependency>
        <dependency>
            <groupId>org.springframework</groupId>
            <artifactId>spring-context-support</artifactId>
            <version>${spring.version}</version>
        </dependency>
        <dependency>
            <groupId>org.springframework.data</groupId>
            <artifactId>spring-data-jpa</artifactId>
            <version>1.3.4.RELEASE</version>
        </dependency>
        <dependency>
            <groupId>org.springframework.security</groupId>
            <artifactId>spring-security-config</artifactId>
            <version>3.1.4.RELEASE</version>
        </dependency>
        <dependency>
            <groupId>org.springframework</groupId>
            <artifactId>spring-jdbc</artifactId>
            <version>${spring.version}</version>
        </dependency>
        <dependency>
            <groupId>org.hibernate</groupId>
            <artifactId>hibernate-entitymanager</artifactId>
            <version>4.2.3.Final</version>
        </dependency>
        <dependency>
            <groupId>org.slf4j</groupId>
            <artifactId>slf4j-api</artifactId>
            <version>1.7.5</version>
        </dependency>
        <dependency>
            <groupId>org.slf4j</groupId>
            <artifactId>slf4j-ext</artifactId>
            <version>1.7.5</version>
        </dependency>
        <dependency>
            <groupId>org.slf4j</groupId>
            <artifactId>jcl-over-slf4j</artifactId>
            <version>1.7.5</version>
        </dependency>
        <dependency>
            <groupId>postgresql</groupId>
            <artifactId>postgresql</artifactId>
            <version>9.2-1003.jdbc4</version>
        </dependency>
        <dependency>
            <groupId>cglib</groupId>
            <artifactId>cglib</artifactId>
            <version>2.2.2</version>
        </dependency>
        <dependency>
            <groupId>org.projectlombok</groupId>
            <artifactId>lombok</artifactId>
            <version>0.11.8</version>
            <scope>provided</scope>
        </dependency>
        <dependency>
            <groupId>com.mysema.querydsl</groupId>
            <artifactId>querydsl-jpa</artifactId>
            <version>2.9.0</version>
        </dependency>
        <dependency>
            <groupId>com.mysema.querydsl</groupId>
            <artifactId>querydsl-apt</artifactId>
            <version>2.9.0</version>
        </dependency>
        <dependency>
            <groupId>org.aspectj</groupId>
            <artifactId>aspectjweaver</artifactId>
            <version>1.7.1</version>
        </dependency>
        <dependency>
            <groupId>com.fasterxml.jackson.core</groupId>
            <artifactId>jackson-annotations</artifactId>
            <version>2.2.1</version>
            <type>jar</type>
        </dependency>
        <dependency>
            <groupId>com.ggasoftware</groupId>
            <artifactId>indigo</artifactId>
            <version>1.1.10</version>
        </dependency>
        <dependency>
            <groupId>com.ggasoftware.indigo</groupId>
            <artifactId>indigo-inchi</artifactId>
            <version>1.1.10</version>
        </dependency>
        <dependency>
            <groupId>com.ggasoftware.indigo</groupId>
            <artifactId>indigo-renderer</artifactId>
            <version>1.1.10</version>
        </dependency>
        <dependency>
            <groupId>junit</groupId>
            <artifactId>junit</artifactId>
            <version>4.11</version>
            <scope>test</scope>
        </dependency>
        <dependency>
            <groupId>ch.qos.logback</groupId>
            <artifactId>logback-classic</artifactId>
            <version>1.0.13</version>
            <scope>test</scope>
        </dependency>
        <dependency>
            <groupId>org.springframework</groupId>
            <artifactId>spring-test</artifactId>
            <version>${spring.version}</version>
            <scope>test</scope>
        </dependency>
        <dependency>
            <groupId>org.hibernate</groupId>
            <artifactId>hibernate-ehcache</artifactId>
            <version>4.2.3.Final</version>
            <exclusions>
                <exclusion>
                    <groupId>net.sf.ehcache</groupId>
                    <artifactId>ehcache-core</artifactId>
                </exclusion>
            </exclusions>
            <scope>test</scope>
        </dependency>
        <dependency>
            <groupId>net.sf.ehcache</groupId>
            <artifactId>ehcache</artifactId>
            <version>2.7.2</version>
            <scope>test</scope>
        </dependency>
        <dependency>
            <groupId>org.mockito</groupId>
            <artifactId>mockito-all</artifactId>
            <version>1.9.5</version>
            <scope>test</scope>
        </dependency>
    </dependencies>
</project>
