# Supplementary material for: Molecule database framework: a framework for creating database applications with chemical structure search capability
Source: J Cheminform. 2013 Dec 11;5:48. doi: 10.1186/1758-2946-5-48 (PMC3892073; doi:10.1186/1758-2946-5-48)
Supplement: Additional file 2 — Molecule Database Framework source code. [file 1758-2946-5-48-S2.zip › README.md]

# MoleculeDatabaseFramework


## Status

In Development. See [Downloads][6] or [SonaType OSS Repository][13] for a 
SNAPSHOT. See POM in src for all dependencies ([Spring-Data][3], [Hibernate][10],
others). Note: There is no guarantee that Source code and SNAPSHOT are in-sync.

In general current SNAPSHOT should run fine. Most test are integration tests and 
it is hence assured that the components do work together in an intended way. 
What is missing is extensive testing with "bad" input.

----
## Introduction

MoleculeDatabaseFramework is a framework for rapidly creating applications that 
need to store and search for chemical structures in a relational database. It is 
based on [Spring-Data Framework][3] and uses the [Indigo Toolkit][4] 
and [Bingo PostgreSQL Cartridge][5] for enabling chemistry features.

## Help and Support

See [MoleculeDatabaseFramework Wiki][12] for more detailed information and
code samples.

You can find [JavaDoc][17] in the [Downloads Section][16].

## Installation / Usage

See [MoleculeDatabaseFramework Tutorial][14] for Installation instruction. You
will need to install [PostgreSQL][15] and [Bingo PostgreSQL Cartridge][5], create
a new Maven Project and add the [2 required Maven Repositories][14] to your pom.xml.

## Advantages

MoleculeDatabaseFramework is free as in libre and has no license costs. With
MoleculeDatabaseFramework you can rapidly create free chemical structure search 
enabled database applications.

### Chemical Structure Search Features

MoleculeDatabaseFramework uses [Bingo PostgreSQL Cartridge][5] and exposed most 
of the cartridges functionality.

- Full Structure Search
- Sub Structure Search
- SMARTS Search
- Chemical Formula Search
- Similarity search (different algorithms incl. tanimoto, upper and lower bound)

These searches are offered through service methods that allow:

- Paging and Sorting
- Predicates (filters)

[QueryDSL][11] predicates allow to limit the structure search on other properties 
of the searched entity.

### Security

MoleculeDatabaseFramework is integrated with [Spring Security][7]. It offers method 
level security at the service layer. The security feature is optional and can be 
enabled in configuration.

### Configurability

MoleculeDatabaseFramework uses [Spring][2] in it's core and hence can very easily 
be used in tomcat. There is no need for a full blown Java EE Application server. 
If required MoleculeDatabaseframework (actually Spring) can be configured to use 
JTA Transaction Manager, be it a standalone ([atomikos][8], [bitronix][9],...) or 
one provided by the Application Server.

### Rapid Development

Creating a basic chemical structure search enabled back-end is very quick, in 
minutes with a simple data model. You will spend by far the biggest amount of 
time developing the User Interface, be it web or client-based. For enabling 
chemistry you only need to extend the provided abstract classes (entity, 
repository, service) to which you add your custom data fields and search methods
and then storing, searching and chemical structure search will be automatically
be enabled. The developer does not require much chemistry knowledge.

## Contributors

Right now only me: Joos Kiener

## Contribute

Best contribution you can make is to add more tests, be it unit or integration 
tests. Coverage is far from complete and what is missing the most are
tests for "bad" input, eg. "testing for failure".

Unit Tests use mockito for mocking.

## Maven Repositories

You can find SNAPSHOT releases of MoleculeDatabaseFramework in 

```
#!xml
<repository>
	<id>sonatype-nexus-snapshots</id>
	<url>https://oss.sonatype.org/content/repositories/snapshots</url>
</repository>
```

### Dependencies

Once MoleculeDatabaseFramework is released to SonaType OSS repository, it is 
synced with maven central and requires the pom.xml to be setup according to 
their guidelines. One of them is put no repositories into the pom. So I removed
all 3rd party repositories and added them to my settings.xml.

However below is a repository you need to add manually to your pom.xml:

```
#!xml

<repository>
	<id>jboss-public-repository-group</id>
	<url>http://repository.jboss.org/nexus/content/groups/public/</url>
</repository>
```

## History

This is my follow-up project of [ChemDB][1].

[1]: https://bitbucket.org/kienerj/chemdb/overview
[2]: http://www.springsource.org
[3]: http://www.springsource.org/spring-data
[4]: http://ggasoftware.com/opensource/indigo
[5]: http://ggasoftware.com/opensource/bingo/user-manual-postgres
[6]: https://bitbucket.org/kienerj/moleculedatabaseframework/downloads
[7]: http://static.springsource.org/spring-security/site/
[8]: http://www.atomikos.com/
[9]: http://docs.codehaus.org/display/BTM/Home
[10]: http://www.hibernate.org
[11]: http://www.querydsl.com
[12]: https://bitbucket.org/kienerj/moleculedatabaseframework/wiki/Home
[13]: https://oss.sonatype.org/content/repositories/snapshots/org/bitbucket/kienerj/MoleculeDatabaseFramework/
[14]: https://bitbucket.org/kienerj/moleculedatabaseframework/wiki/Workflow%20Tutorial
[15]: http://www.postgresql.org
[16]: https://bitbucket.org/kienerj/moleculedatabaseframework/downloads
[17]: https://bitbucket.org/kienerj/moleculedatabaseframework/downloads/MoleculeDatabaseFramework-1.0.0-SNAPSHOT-javadoc.jar
[18]: https://bitbucket.org/kienerj/moleculedatabaseframework/downloads/cdk-standard.jar
[19]: https://bitbucket.org/kienerj/moleculedatabaseframework/downloads/cdk-smiles-fixed.jar
