# Supplementary material for: Molecule database framework: a framework for creating database applications with chemical structure search capability
Source: J Cheminform. 2013 Dec 11;5:48. doi: 10.1186/1758-2946-5-48 (PMC3892073; doi:10.1186/1758-2946-5-48)
Supplement: Additional file 2 — Molecule Database Framework source code. [file 1758-2946-5-48-S2.zip › src/main/java/org/bitbucket/kienerj/moleculedatabaseframework/entity/ChemicalCompoundCompositionID.java]

/*
 *  Copyright (C) 2012 Joos Kiener <Joos.Kiener@gmail.com>
 *
 *  This program is free software: you can redistribute it and/or modify
 *  it under the terms of the GNU Affero General Public License as published by
 *  the Free Software Foundation, either version 3 of the License, or
 *  (at your option) any later version.
 *
 *  This program is distributed in the hope that it will be useful,
 *  but WITHOUT ANY WARRANTY; without even the implied warranty of
 *  MERCHANTABILITY or FITNESS FOR A PARTICULAR PURPOSE.  See the
 *  GNU Affero General Public License for more details.

 *  You should have received a copy of the GNU Affero General Public License
 *  along with this program.  If not, see <http://www.gnu.org/licenses/>.
 */
package org.bitbucket.kienerj.moleculedatabaseframework.entity;

import java.io.Serializable;
import javax.persistence.CascadeType;
import javax.persistence.Embeddable;
import javax.persistence.FetchType;
import javax.persistence.ManyToOne;
import lombok.Data;
import lombok.EqualsAndHashCode;

/**
 *
 * @author Joos Kiener <Joos.Kiener@gmail.com>
 */
@Embeddable
@Data
@EqualsAndHashCode
public class ChemicalCompoundCompositionID implements Serializable {

    @ManyToOne(fetch = FetchType.LAZY, cascade = {CascadeType.PERSIST, CascadeType.MERGE, CascadeType.REFRESH})
    private ChemicalCompound compound;
    @ManyToOne(fetch = FetchType.EAGER, cascade = {CascadeType.PERSIST, CascadeType.MERGE, CascadeType.REFRESH})
    private ChemicalStructure chemicalStructure;
}
