# Supplementary material for: Molecule database framework: a framework for creating database applications with chemical structure search capability
Source: J Cheminform. 2013 Dec 11;5:48. doi: 10.1186/1758-2946-5-48 (PMC3892073; doi:10.1186/1758-2946-5-48)
Supplement: Additional file 2 — Molecule Database Framework source code. [file 1758-2946-5-48-S2.zip › src/main/java/org/bitbucket/kienerj/moleculedatabaseframework/entity/User.java]

/*
 *  Copyright (C) 2013 Joos Kiener <Joos.Kiener@gmail.com>
 *
 *  This program is free software: you can redistribute it and/or modify
 *  it under the terms of the GNU Affero General Public License as published by
 *  the Free Software Foundation, either version 3 of the License, or
 *  (at your option) any later version.
 *
 *  This program is distributed in the hope that it will be useful,
 *  but WITHOUT ANY WARRANTY; without even the implied warranty of
 *  MERCHANTABILITY or FITNESS FOR A PARTICULAR PURPOSE.  See the
 *  GNU Affero General Public License for more details.

 *  You should have received a copy of the GNU Affero General Public License
 *  along with this program.  If not, see <http://www.gnu.org/licenses/>.
 */
package org.bitbucket.kienerj.moleculedatabaseframework.entity;

import com.fasterxml.jackson.annotation.JsonIdentityInfo;
import com.fasterxml.jackson.annotation.ObjectIdGenerators;
import java.util.Collection;
import java.util.HashSet;
import java.util.Set;
import javax.persistence.CascadeType;
import javax.persistence.Column;
import javax.persistence.DiscriminatorColumn;
import javax.persistence.DiscriminatorValue;
import javax.persistence.Entity;
import javax.persistence.FetchType;
import javax.persistence.GeneratedValue;
import javax.persistence.GenerationType;
import javax.persistence.Id;
import javax.persistence.Inheritance;
import javax.persistence.InheritanceType;
import javax.persistence.JoinColumn;
import javax.persistence.JoinTable;
import javax.persistence.ManyToMany;
import javax.persistence.SequenceGenerator;
import javax.persistence.Table;
import lombok.Data;
import lombok.EqualsAndHashCode;
import org.springframework.security.core.GrantedAuthority;
import org.springframework.security.core.authority.SimpleGrantedAuthority;
import org.springframework.security.core.userdetails.UserDetails;

/**
 * For enabling Spring Security Integration Else not required.
 *
 * @author Joos Kiener <Joos.Kiener@gmail.com>
 */
@Entity
@Inheritance(strategy = InheritanceType.SINGLE_TABLE)
@Table(name="user_table")
@DiscriminatorColumn(name="user_type")
@DiscriminatorValue("user")
@JsonIdentityInfo(generator=ObjectIdGenerators.IntSequenceGenerator.class, property="@id")
@Data
@EqualsAndHashCode(callSuper = false, of = {"username"})
public class User extends BaseEntity implements UserDetails {

    @Id
    @GeneratedValue(strategy = GenerationType.AUTO,
    generator = "user_id_seq_gen")
    @SequenceGenerator(name = "user_id_seq_gen",
    sequenceName = "seq_user")
    @Column(name = "user_id")
    private Long id;

    @Column(name = "first_name")
    private String firstName;
    @Column(name = "last_name")
    private String lastName;
    @Column(unique = true, nullable = false)
    private String username;
    @Column(name = "password", nullable = false)
    private String password;
    @Column(name = "is_enabled")
    private boolean isEnabled;

    @ManyToMany(fetch = FetchType.LAZY,
        targetEntity=Role.class, cascade = CascadeType.ALL)
    @JoinTable(name="user_role",
      joinColumns={@JoinColumn(name="user_id", referencedColumnName="user_id")},
      inverseJoinColumns={@JoinColumn(name="role_id", referencedColumnName="role_id")})
    private Set<Role> roles = new HashSet<>();

    public User(){}

    public User(Long id, String username, String password, String firstName, String lastName) {
        this.id = id;
        this.username = username;
        this.firstName = firstName;
        this.lastName = lastName;
        this.password = password;
    }

    public User(String username, String password, String firstName, String lastName){
        this(null, username, password, firstName, lastName);
    }

    @Override
    public Collection<? extends GrantedAuthority> getAuthorities() {
        Set<GrantedAuthority> authorities= new HashSet<>();
        for(Role role : roles){
            authorities.add(new SimpleGrantedAuthority(role.getRoleName()));
        }
        return authorities;
    }

    public void addRole(Role role){
        roles.add(role);
    }

    public void removeRole(Role role){
        roles.remove(role);
    }

    @Override
    public boolean isAccountNonExpired() {
        return true;
    }

    @Override
    public boolean isAccountNonLocked() {
        return isEnabled;
    }

    @Override
    public boolean isCredentialsNonExpired() {
        return true;
    }

}
