# Supplementary material for: Molecule database framework: a framework for creating database applications with chemical structure search capability
Source: J Cheminform. 2013 Dec 11;5:48. doi: 10.1186/1758-2946-5-48 (PMC3892073; doi:10.1186/1758-2946-5-48)
Supplement: Additional file 2 — Molecule Database Framework source code. [file 1758-2946-5-48-S2.zip › src/test/java/org/bitbucket/kienerj/moleculedatabaseframework/chemistry/ChemicalCompoundFactoryTest.java]

/*
 * Copyright (C) 2013 Joos Kiener <Joos.Kiener@gmail.com>
 *
 * This program is free software: you can redistribute it and/or modify
 * it under the terms of the GNU Affero General Public License as
 * published by the Free Software Foundation, either version 3 of the
 * License, or (at your option) any later version.
 *
 * This program is distributed in the hope that it will be useful,
 * but WITHOUT ANY WARRANTY; without even the implied warranty of
 * MERCHANTABILITY or FITNESS FOR A PARTICULAR PURPOSE.  See the
 * GNU Affero General Public License for more details.
 *
 * You should have received a copy of the GNU Affero General Public License
 * along with this program.  If not, see <http://www.gnu.org/licenses/>.
 */
package org.bitbucket.kienerj.moleculedatabaseframework.chemistry;

import java.util.ArrayList;
import java.util.HashMap;
import java.util.Map;
import org.bitbucket.kienerj.moleculedatabaseframework.entity.ChemicalCompoundComposition;
import org.bitbucket.kienerj.moleculedatabaseframework.entity.ChemicalStructure;
import org.bitbucket.kienerj.moleculedatabaseframework.entity.TestCompound;
import org.bitbucket.kienerj.moleculedatabaseframework.io.SdfRecord;
import org.junit.After;
import org.junit.AfterClass;
import static org.junit.Assert.*;
import org.junit.Before;
import org.junit.BeforeClass;
import org.junit.Test;
import static org.mockito.Mockito.*;

/**
 * Note: Tests require that ChemicalStructureFactory works properly.
 * Can't be mocked.
 *
 * @author Joos Kiener <Joos.Kiener@gmail.com>
 */
public class ChemicalCompoundFactoryTest {

    private ChemicalCompoundFactory<TestCompound> compoundFactory;
    private ChemicalStructure structure;
    private Map<String, String> properties;

    public ChemicalCompoundFactoryTest() {

        properties = new HashMap<>();
        properties.put("Name", "Benzene");
        properties.put("CAS", "71-43-2");
    }

    @BeforeClass
    public static void setUpClass() {
    }

    @AfterClass
    public static void tearDownClass() {
    }

    @Before
    public void setUp() {

        structure = new ChemicalStructure(1000L, "UHOVQNZJYSORNB-UHFFFAOYSA-N", "c1ccccc1", 0);
        //can't be easily (if at all) mocked due to how indigo toolkit works
        //IndigoObject does not override equals
        ChemicalStructureFactory chemicalStructureFactory = new ChemicalStructureFactory(ChemistryFormat.SMI);

        compoundFactory = new ChemicalCompoundFactory<>(
                chemicalStructureFactory, TestCompound.class);
    }

    @After
    public void tearDown() {
    }

    /**
     * Test of createChemicalCompound method, of class ChemicalCompoundFactory.
     * Tests that a compound is create with properties set correctly.
     */
    @Test
    public void testCreateChemicalCompound() throws Exception {
        System.out.println("createChemicalCompound");

        SdfRecord sdfRecord = mock(SdfRecord.class);
        when(sdfRecord.getMolfile()).thenReturn(MOL_FILE);
        when(sdfRecord.getProperties()).thenReturn(properties);
        when(sdfRecord.getMolfileName()).thenReturn("Benzene");

        Map<String, Double> percentages = null;
        Map<String, String> mappedProperties = new HashMap<>();
        mappedProperties.put("Name", "compoundName");
        mappedProperties.put("CAS", "cas");

        TestCompound result = compoundFactory.createChemicalCompound(sdfRecord, percentages, mappedProperties);

        assertNotNull(result);
        assertEquals("Benzene", result.getCompoundName());
        assertEquals("71-43-2", result.getCas());
        assertTrue(result.getCompositions().size() == 1);
        ArrayList<ChemicalCompoundComposition> compostions = new ArrayList<>(result.getCompositions());
        assertEquals(structure, compostions.get(0).getChemicalStructure());

    }

    @Test
    public void testEmptyMolfile() throws Exception {
        System.out.println("EmptyMolfile");

        SdfRecord sdfRecord = mock(SdfRecord.class);
        when(sdfRecord.getMolfile()).thenReturn("");
        when(sdfRecord.getProperties()).thenReturn(properties);
        when(sdfRecord.getMolfileName()).thenReturn("Benzene");

        Map<String, Double> percentages = null;
        Map<String, String> mappedProperties = new HashMap<>();
        mappedProperties.put("Name", "compoundName");
        mappedProperties.put("CAS", "cas");

        TestCompound result = compoundFactory.createChemicalCompound(sdfRecord, percentages, mappedProperties);

        assertNotNull(result);
        assertEquals("Benzene", result.getCompoundName());
        assertEquals("71-43-2", result.getCas());
        assertTrue(result.getCompositions().isEmpty());
    }

    private final static String MOL_FILE = "Benzene\n"
                + "CDXL12\n"
                + "\n"
                + "  6  6  0  0  0  0  0  0  0  0999 V2000\n"
                + "   -0.7145    0.4125    0.0000 C   0  0  0  0  0  0  0  2  0  0  0  0\n"
                + "   -0.7145   -0.4125    0.0000 C   0  0  0  0  0  0  0  2  0  0  0  0\n"
                + "    0.0000   -0.8250    0.0000 C   0  0  0  0  0  0  0  2  0  0  0  0\n"
                + "    0.7145   -0.4125    0.0000 C   0  0  0  0  0  0  0  2  0  0  0  0\n"
                + "    0.7145    0.4125    0.0000 C   0  0  0  0  0  0  0  2  0  0  0  0\n"
                + "    0.0000    0.8250    0.0000 C   0  0  0  0  0  0  0  2  0  0  0  0\n"
                + "  1  2  2  0        0\n"
                + "  2  3  1  0        0\n"
                + "  3  4  2  0        0\n"
                + "  4  5  1  0        0\n"
                + "  5  6  2  0        0\n"
                + "  6  1  1  0        0\n"
                + "M  END\n"
                + ">  <Name>\n"
                + "Benzene\n"
                + "\n"
                + ">  <CAS>\n"
                + "71-43-2\n"
                + "\n"
                + "$$$$\n"
                + "";

}
