# Supplementary material for: Molecule database framework: a framework for creating database applications with chemical structure search capability
Source: J Cheminform. 2013 Dec 11;5:48. doi: 10.1186/1758-2946-5-48 (PMC3892073; doi:10.1186/1758-2946-5-48)
Supplement: Additional file 2 — Molecule Database Framework source code. [file 1758-2946-5-48-S2.zip › src/test/java/org/bitbucket/kienerj/moleculedatabaseframework/chemistry/ChemicalFormatConverterTest.java]

/*
 *  Copyright (C) 2013 Joos Kiener <Joos.Kiener@gmail.com>
 *
 *  This program is free software: you can redistribute it and/or modify
 *  it under the terms of the GNU Affero General Public License as published by
 *  the Free Software Foundation, either version 3 of the License, or
 *  (at your option) any later version.
 *
 *  This program is distributed in the hope that it will be useful,
 *  but WITHOUT ANY WARRANTY; without even the implied warranty of
 *  MERCHANTABILITY or FITNESS FOR A PARTICULAR PURPOSE.  See the
 *  GNU Affero General Public License for more details.

 *  You should have received a copy of the GNU Affero General Public License
 *  along with this program.  If not, see <http://www.gnu.org/licenses/>.
 */
package org.bitbucket.kienerj.moleculedatabaseframework.chemistry;

import java.util.regex.Pattern;
import org.junit.After;
import org.junit.AfterClass;
import static org.junit.Assert.*;
import org.junit.Before;
import org.junit.BeforeClass;
import org.junit.Test;

/**
 *
 * @author Joos Kiener <Joos.Kiener@gmail.com>
 */
public class ChemicalFormatConverterTest {

    public ChemicalFormatConverterTest() {
    }

    @BeforeClass
    public static void setUpClass() {
    }

    @AfterClass
    public static void tearDownClass() {
    }

    @Before
    public void setUp() {
    }

    @After
    public void tearDown() {
    }

    /**
     * Test of smilesToMolfile method, of class FormatConverter.
     */
    @Test
    public void testMolToSmiles() {
        System.out.println("molToSmiles");
        String structureData = "TestMolecule\n"
                + "  ChemDraw07021308052D\n"
                + "\n"
                + "  8  8  0  0  1  0  0  0  0  0999 V2000\n"
                + "   -1.0717    0.8250    0.0000 N   0  0  0  0  0  0  0  0  0  0  0  0\n"
                + "   -1.0717    0.0000    0.0000 C   0  0  0  0  0  0  0  0  0  0  0  0\n"
                + "   -0.3572   -0.4125    0.0000 C   0  0  0  0  0  0  0  0  0  0  0  0\n"
                + "    0.3572    0.0000    0.0000 C   0  0  0  0  0  0  0  0  0  0  0  0\n"
                + "    0.3572    0.8250    0.0000 C   0  0  0  0  0  0  0  0  0  0  0  0\n"
                + "   -0.3572    1.2375    0.0000 C   0  0  0  0  0  0  0  0  0  0  0  0\n"
                + "   -0.3572   -1.2375    0.0000 C   0  0  0  0  0  0  0  0  0  0  0  0\n"
                + "    1.0717    1.2375    0.0000 C   0  0  0  0  0  0  0  0  0  0  0  0\n"
                + "  1  2  1  0      \n"
                + "  2  3  1  0      \n"
                + "  3  4  1  0      \n"
                + "  4  5  1  0      \n"
                + "  5  6  1  0      \n"
                + "  6  1  1  0      \n"
                + "  3  7  1  6      \n"
                + "  5  8  1  1      \n"
                + "M  END";
        ChemicalFormatConverter instance = new ChemicalFormatConverter();
        String expResult = "C[C@@H]1CNC[C@@H](C)C1";
        String result = instance.toSmiles(structureData);
        assertEquals(expResult, result);
    }

    @Test
    public void testMolToSmilesNoChiralFlag() {
        System.out.println("molToSmilesNoChiralFlag");
        String structureData = "TestMolecule\n"
                + "  ChemDraw07021308052D\n"
                + "\n"
                + "  8  8  0  0  0  0  0  0  0  0999 V2000\n"
                + "   -1.0717    0.8250    0.0000 N   0  0  0  0  0  0  0  0  0  0  0  0\n"
                + "   -1.0717    0.0000    0.0000 C   0  0  0  0  0  0  0  0  0  0  0  0\n"
                + "   -0.3572   -0.4125    0.0000 C   0  0  0  0  0  0  0  0  0  0  0  0\n"
                + "    0.3572    0.0000    0.0000 C   0  0  0  0  0  0  0  0  0  0  0  0\n"
                + "    0.3572    0.8250    0.0000 C   0  0  0  0  0  0  0  0  0  0  0  0\n"
                + "   -0.3572    1.2375    0.0000 C   0  0  0  0  0  0  0  0  0  0  0  0\n"
                + "   -0.3572   -1.2375    0.0000 C   0  0  0  0  0  0  0  0  0  0  0  0\n"
                + "    1.0717    1.2375    0.0000 C   0  0  0  0  0  0  0  0  0  0  0  0\n"
                + "  1  2  1  0      \n"
                + "  2  3  1  0      \n"
                + "  3  4  1  0      \n"
                + "  4  5  1  0      \n"
                + "  5  6  1  0      \n"
                + "  6  1  1  0      \n"
                + "  3  7  1  6      \n"
                + "  5  8  1  1      \n"
                + "M  END";
        ChemicalFormatConverter instance = new ChemicalFormatConverter();
        String expResult = "C[C@@H]1CNC[C@@H](C)C1";
        String result = instance.toSmiles(structureData);
        assertEquals(expResult, result);
    }

    @Test
    public void testSmilesToSmiles() {
        System.out.println("smilesToSmiles");
        String structureData = "C[C@@H]1CNC[C@@H](C)C1";
        ChemicalFormatConverter instance = new ChemicalFormatConverter();
        String expResult = "C[C@@H]1CNC[C@@H](C)C1";
        String result = instance.toSmiles(structureData);
        assertEquals(expResult, result);
    }

    @Test
    public void testSmilesToMol() {
        System.out.println("molToSmiles");
        String structureData = "C[C@@H]1CNC[C@@H](C)C1";
        ChemicalFormatConverter instance = new ChemicalFormatConverter();
        String expResult = "\n"
                + "  -INDIGO-\\d{11}D\n"
                + "\n"
                + "  8  8  0  0  1  0  0  0  0  0999 V2000\n"
                + "   -1.3856    0.8000    0.0000 C   0  0  0  0  0  0  0  0  0  0  0  0\n"
                + "    0.0000    0.0000    0.0000 C   0  0  2  0  0  0  0  0  0  0  0  0\n"
                + "    0.0000   -1.6000    0.0000 C   0  0  0  0  0  0  0  0  0  0  0  0\n"
                + "    1.3856   -2.4000    0.0000 N   0  0  0  0  0  0  0  0  0  0  0  0\n"
                + "    2.7713   -1.6000    0.0000 C   0  0  0  0  0  0  0  0  0  0  0  0\n"
                + "    2.7713    0.0000    0.0000 C   0  0  1  0  0  0  0  0  0  0  0  0\n"
                + "    4.1569    0.8000    0.0000 C   0  0  0  0  0  0  0  0  0  0  0  0\n"
                + "    1.3856    0.8000    0.0000 C   0  0  0  0  0  0  0  0  0  0  0  0\n"
                + "  2  1  1  1  0  0  0\n"
                + "  2  3  1  0  0  0  0\n"
                + "  3  4  1  0  0  0  0\n"
                + "  4  5  1  0  0  0  0\n"
                + "  5  6  1  0  0  0  0\n"
                + "  6  7  1  6  0  0  0\n"
                + "  6  8  1  0  0  0  0\n"
                + "  8  2  1  0  0  0  0\n"
                + "M  END";
        Pattern pattern = Pattern.compile(expResult);
        String result = instance.toMol(structureData);
        assertTrue(pattern.matcher(result).find());
    }

    @Test
    public void testMolToMol() {
        System.out.println("molToSmiles");
        String structureData = "TestMolecule\n"
                + "  ChemDraw07021308052D\n"
                + "\n"
                + "  8  8  0  0  1  0  0  0  0  0999 V2000\n"
                + "   -1.0717    0.8250    0.0000 N   0  0  0  0  0  0  0  0  0  0  0  0\n"
                + "   -1.0717    0.0000    0.0000 C   0  0  0  0  0  0  0  0  0  0  0  0\n"
                + "   -0.3572   -0.4125    0.0000 C   0  0  0  0  0  0  0  0  0  0  0  0\n"
                + "    0.3572    0.0000    0.0000 C   0  0  0  0  0  0  0  0  0  0  0  0\n"
                + "    0.3572    0.8250    0.0000 C   0  0  0  0  0  0  0  0  0  0  0  0\n"
                + "   -0.3572    1.2375    0.0000 C   0  0  0  0  0  0  0  0  0  0  0  0\n"
                + "   -0.3572   -1.2375    0.0000 C   0  0  0  0  0  0  0  0  0  0  0  0\n"
                + "    1.0717    1.2375    0.0000 C   0  0  0  0  0  0  0  0  0  0  0  0\n"
                + "  1  2  1  0      \n"
                + "  2  3  1  0      \n"
                + "  3  4  1  0      \n"
                + "  4  5  1  0      \n"
                + "  5  6  1  0      \n"
                + "  6  1  1  0      \n"
                + "  3  7  1  6      \n"
                + "  5  8  1  1      \n"
                + "M  END";
        ChemicalFormatConverter instance = new ChemicalFormatConverter();
        //returned molfile from indigo always uses \n even on windows
        String expResult = "\n"
                + "  -INDIGO-\\d{11}D\n"
                + "\n"
                + "  8  8  0  0  1  0  0  0  0  0999 V2000\n"
                + "    1.3856    2.4000    0.0000 N   0  0  0  0  0  0  0  0  0  0  0  0\n"
                + "    0.0000    1.6000    0.0000 C   0  0  0  0  0  0  0  0  0  0  0  0\n"
                + "    0.0000    0.0000    0.0000 C   0  0  2  0  0  0  0  0  0  0  0  0\n"
                + "    1.3856   -0.8000    0.0000 C   0  0  0  0  0  0  0  0  0  0  0  0\n"
                + "    2.7713    0.0000    0.0000 C   0  0  1  0  0  0  0  0  0  0  0  0\n"
                + "    2.7713    1.6000    0.0000 C   0  0  0  0  0  0  0  0  0  0  0  0\n"
                + "   -1.3856   -0.8000    0.0000 C   0  0  0  0  0  0  0  0  0  0  0  0\n"
                + "    4.1569   -0.8000    0.0000 C   0  0  0  0  0  0  0  0  0  0  0  0\n"
                + "  1  2  1  0  0  0  0\n"
                + "  2  3  1  0  0  0  0\n"
                + "  3  4  1  0  0  0  0\n"
                + "  4  5  1  0  0  0  0\n"
                + "  5  6  1  0  0  0  0\n"
                + "  6  1  1  0  0  0  0\n"
                + "  3  7  1  6  0  0  0\n"
                + "  5  8  1  1  0  0  0\n"
                + "M  END\n"
                + "";;
        Pattern pattern = Pattern.compile(expResult);
        String result = instance.toMol(structureData);
        assertTrue(pattern.matcher(result).find());
    }

    @Test
    public void testSmilesToInchi() {
        System.out.println("SmilesToInchi");
        String structureData = "C[C@@H]1CNC[C@@H](C)C1";
        ChemicalFormatConverter instance = new ChemicalFormatConverter();
        String expResult = "InChI=1S/C7H15N/c1-6-3-7(2)5-8-4-6/h6-8H,3-5H2,1-2H3/t6-,7-/m0/s1";
        String result = instance.toStandardInchi(structureData);
        assertEquals(expResult, result);
    }

    @Test
    public void testSmilesToInchikey() {
        System.out.println("SmilesToInchikey");
        String structureData = "C[C@@H]1CNC[C@@H](C)C1";
        ChemicalFormatConverter instance = new ChemicalFormatConverter();
        String expResult = "IDWRJRPUIXRFRX-BQBZGAKWSA-N";
        String result = instance.toStandardInchikey(structureData);
        assertEquals(expResult, result);
    }

    @Test
    public void testInchiToSmiles() {
        System.out.println("SmilesToInchi");
        String inchi = "InChI=1S/C7H15N/c1-6-3-7(2)5-8-4-6/h6-8H,3-5H2,1-2H3/t6-,7-/m0/s1";
        String expResult = "C[C@@H]1CNC[C@@H](C)C1";
        ChemicalFormatConverter instance = new ChemicalFormatConverter();
        String result = instance.inchiToSmiles(inchi);
        assertEquals(expResult, result);
    }

    @Test
    public void testInchiToMol() {
        System.out.println("molToSmiles");
        String inchi = "InChI=1S/C7H15N/c1-6-3-7(2)5-8-4-6/h6-8H,3-5H2,1-2H3/t6-,7-/m0/s1";
        ChemicalFormatConverter instance = new ChemicalFormatConverter();
        String expResult = "\n"
                + "  -INDIGO-\\d{11}D\n"
                + "\n"
                + "  8  8  0  0  1  0  0  0  0  0999 V2000\n"
                + "   -1.3856    0.8000    0.0000 C   0  0  0  0  0  0  0  0  0  0  0  0\n"
                + "    4.1569    0.8000    0.0000 C   0  0  0  0  0  0  0  0  0  0  0  0\n"
                + "    1.3856    0.8000    0.0000 C   0  0  0  0  0  0  0  0  0  0  0  0\n"
                + "    0.0000   -1.6000    0.0000 C   0  0  0  0  0  0  0  0  0  0  0  0\n"
                + "    2.7713   -1.6000    0.0000 C   0  0  0  0  0  0  0  0  0  0  0  0\n"
                + "    0.0000    0.0000    0.0000 C   0  0  1  0  0  0  0  0  0  0  0  0\n"
                + "    2.7713    0.0000    0.0000 C   0  0  1  0  0  0  0  0  0  0  0  0\n"
                + "    1.3856   -2.4000    0.0000 N   0  0  0  0  0  0  0  0  0  0  0  0\n"
                + "  6  1  1  1  0  0  0\n"
                + "  7  2  1  6  0  0  0\n"
                + "  3  6  1  0  0  0  0\n"
                + "  3  7  1  0  0  0  0\n"
                + "  4  6  1  0  0  0  0\n"
                + "  4  8  1  0  0  0  0\n"
                + "  5  7  1  0  0  0  0\n"
                + "  5  8  1  0  0  0  0\n"
                + "M  END\n"
                + "";;
        Pattern pattern = Pattern.compile(expResult);
        String result = instance.inchiToMol(inchi);
        assertTrue(pattern.matcher(result).find());
    }
}
