# Supplementary material for: Molecule database framework: a framework for creating database applications with chemical structure search capability
Source: J Cheminform. 2013 Dec 11;5:48. doi: 10.1186/1758-2946-5-48 (PMC3892073; doi:10.1186/1758-2946-5-48)
Supplement: Additional file 2 — Molecule Database Framework source code. [file 1758-2946-5-48-S2.zip › src/test/java/org/bitbucket/kienerj/moleculedatabaseframework/chemistry/ChemicalStructureFactoryTest.java]

/*
 *  Copyright (C) 2013 Joos Kiener <Joos.Kiener@gmail.com>
 *
 *  This program is free software: you can redistribute it and/or modify
 *  it under the terms of the GNU Affero General Public License as published by
 *  the Free Software Foundation, either version 3 of the License, or
 *  (at your option) any later version.
 *
 *  This program is distributed in the hope that it will be useful,
 *  but WITHOUT ANY WARRANTY; without even the implied warranty of
 *  MERCHANTABILITY or FITNESS FOR A PARTICULAR PURPOSE.  See the
 *  GNU Affero General Public License for more details.

 *  You should have received a copy of the GNU Affero General Public License
 *  along with this program.  If not, see <http://www.gnu.org/licenses/>.
 */
package org.bitbucket.kienerj.moleculedatabaseframework.chemistry;

import com.ggasoftware.indigo.Indigo;
import com.ggasoftware.indigo.IndigoObject;
import org.bitbucket.kienerj.moleculedatabaseframework.entity.ChemicalStructure;
import static org.junit.Assert.*;
import org.junit.Test;

/**
 *
 * @author Joos Kiener <Joos.Kiener@gmail.com>
 */
public class ChemicalStructureFactoryTest {

    private ChemicalStructureFactory chemicalStructureFactory = new ChemicalStructureFactory(ChemistryFormat.SMI);

    public ChemicalStructureFactoryTest() {
    }

    /**
     * Test of createChemicalStructure method, of class ChemicalStructureFactory.
     */
    @Test
    public void testCreateChemicalStructureFromSmiles() {
        System.out.println("createChemicalStructureFromSmiles");
        String structureData = "c1ccccc1";
        ChemicalStructure expResult = new ChemicalStructure("UHOVQNZJYSORNB-UHFFFAOYSA-N", "c1ccccc1", 0);
        ChemicalStructure result = chemicalStructureFactory.createChemicalStructure(structureData);
        assertEquals(expResult, result);
    }

    @Test
    public void testCreateComplexChemicalStructureFromSmiles() {
        System.out.println("createComplexChemicalStructureFromSmiles");
        //String structureData = "CC1=CC(C2=CSC(CCCOC)=N2)=C(C)N1C3=NC=N[N-]3";
        String structureData = "O=C1N=c2c(c[nH]c2(=C([O-])N1))c3ccccc3";
        ChemicalStructure result = chemicalStructureFactory.createChemicalStructure(structureData);
        assertNotNull(result.getStructureKey());
    }

    @Test
    public void testCreateChemicalStructureFromIndigoObject() {
        System.out.println("createComplexChemicalStructureFromIndigoObject");
        //String structureData = "CC1=CC(C2=CSC(CCCOC)=N2)=C(C)N1C3=NC=N[N-]3";
        String structureData = "O=C1N=c2c(c[nH]c2(=C([O-])N1))c3ccccc3";
        Indigo indigo = new Indigo();
        IndigoObject mol = indigo.loadMolecule(structureData);
        ChemicalStructure result = chemicalStructureFactory.createChemicalStructure(mol);
        assertNotNull(result.getStructureKey());
    }
}
