# Supplementary material for: Molecule database framework: a framework for creating database applications with chemical structure search capability
Source: J Cheminform. 2013 Dec 11;5:48. doi: 10.1186/1758-2946-5-48 (PMC3892073; doi:10.1186/1758-2946-5-48)
Supplement: Additional file 2 — Molecule Database Framework source code. [file 1758-2946-5-48-S2.zip › src/test/java/org/bitbucket/kienerj/moleculedatabaseframework/entity/Batch.java]

/*
 *  Copyright (C) 2013 Joos Kiener <Joos.Kiener@gmail.com>
 *
 *  This program is free software: you can redistribute it and/or modify
 *  it under the terms of the GNU Affero General Public License as published by
 *  the Free Software Foundation, either version 3 of the License, or
 *  (at your option) any later version.
 *
 *  This program is distributed in the hope that it will be useful,
 *  but WITHOUT ANY WARRANTY; without even the implied warranty of
 *  MERCHANTABILITY or FITNESS FOR A PARTICULAR PURPOSE.  See the
 *  GNU Affero General Public License for more details.

 *  You should have received a copy of the GNU Affero General Public License
 *  along with this program.  If not, see <http://www.gnu.org/licenses/>.
 */
package org.bitbucket.kienerj.moleculedatabaseframework.entity;

import javax.persistence.Column;
import javax.persistence.Entity;
import javax.persistence.Table;
import javax.persistence.UniqueConstraint;
import lombok.Data;
import lombok.EqualsAndHashCode;

/**
 *
 * @author Joos Kiener <Joos.Kiener@gmail.com>
 */
@Entity
@Table(name="batch", uniqueConstraints=
        @UniqueConstraint(columnNames = {"chemical_compound_id", "batch_Number"}))
@Data
@EqualsAndHashCode(callSuper=true, of = {"batchNumber"})
//@Cache(usage = CacheConcurrencyStrategy.TRANSACTIONAL)
public class Batch extends Containable<RegistrationCompound>{

    @Column(name = "batch_number")
    private Integer batchNumber;

    public Batch() {
    }

    public Batch(Long id, RegistrationCompound chemicalCompound, Integer batchNumber) {
        super(id,chemicalCompound);
        this.batchNumber = batchNumber;
    }

    public Batch(RegistrationCompound chemicalCompound, Integer batchNumber) {
        super(chemicalCompound);
        this.batchNumber = batchNumber;
    }

    public RegistrationCompound getRegistrationCompound(){
        return super.getChemicalCompound();
    }
}
