# Supplementary material for: Molecule database framework: a framework for creating database applications with chemical structure search capability
Source: J Cheminform. 2013 Dec 11;5:48. doi: 10.1186/1758-2946-5-48 (PMC3892073; doi:10.1186/1758-2946-5-48)
Supplement: Additional file 2 — Molecule Database Framework source code. [file 1758-2946-5-48-S2.zip › src/test/java/org/bitbucket/kienerj/moleculedatabaseframework/entity/ChemicalCompoundTest.java]

/*
 *  Copyright (C) 2013 Joos Kiener <Joos.Kiener@gmail.com>
 *
 *  This program is free software: you can redistribute it and/or modify
 *  it under the terms of the GNU Affero General Public License as published by
 *  the Free Software Foundation, either version 3 of the License, or
 *  (at your option) any later version.
 *
 *  This program is distributed in the hope that it will be useful,
 *  but WITHOUT ANY WARRANTY; without even the implied warranty of
 *  MERCHANTABILITY or FITNESS FOR A PARTICULAR PURPOSE.  See the
 *  GNU Affero General Public License for more details.

 *  You should have received a copy of the GNU Affero General Public License
 *  along with this program.  If not, see <http://www.gnu.org/licenses/>.
 */
package org.bitbucket.kienerj.moleculedatabaseframework.entity;

import java.util.HashSet;
import java.util.Set;
import org.junit.After;
import org.junit.AfterClass;
import static org.junit.Assert.*;
import org.junit.Before;
import org.junit.BeforeClass;
import org.junit.Test;

/**
 *
 * @author Joos Kiener <Joos.Kiener@gmail.com>
 */
public class ChemicalCompoundTest {

    private static final Long id = 1000L;

    private TestCompound compound;

    public ChemicalCompoundTest() {
    }

    @BeforeClass
    public static void setUpClass() {
    }

    @AfterClass
    public static void tearDownClass() {
    }

    @Before
    public void setUp() {
        compound = new TestCompound(id, "Test Compound", "9999-99-9", null, null, null);
    }

    @After
    public void tearDown() {
    }

    /**
     * Test of addComposition method, of class ChemicalCompound.
     */
    @Test
    public void testAddComposition() {
        System.out.println("addComposition");
        ChemicalStructure structure = new ChemicalStructure(1000L, "UHOVQNZJYSORNB-UHFFFAOYSA-N", "c1ccccc1", 0);
        ChemicalCompoundComposition composition = new ChemicalCompoundComposition(compound, structure, 80d);
        compound.addComposition(composition);
        assertTrue(compound.getCompositions().size() == 1);
    }

    /**
     * Test of setReadRole method, of class ChemicalCompound.
     */
    @Test(expected = IllegalArgumentException.class)
    public void testSetInvalidReadRole() {
        System.out.println("setInvalidReadRole");
        Role readRole = new Role("invalidRole");
        compound.setReadRole(readRole);
        fail("An IllegalArgumentException should have been thrown.");
    }

    /**
     * Test of setCompositions method, of class ChemicalCompound.
     */
    @Test(expected = IllegalArgumentException.class)
    public void testSetCompositionsPercentageTooHigh() {
        System.out.println("SetCompositionsPercentageTooHigh");
        ChemicalStructure structure = new ChemicalStructure(1000L, "UHOVQNZJYSORNB-UHFFFAOYSA-N", "c1ccccc1", 0);
        ChemicalCompoundComposition composition = new ChemicalCompoundComposition(compound, structure, 110d);
        Set<ChemicalCompoundComposition> compositions = new HashSet<>();
        compositions.add(composition);
        compound.setCompositions(compositions);
        fail("An IllegalArgumentException should have been thrown.");
    }

    /**
     * Test of equals method, of class ChemicalCompound.
     */
    @Test
    public void testEquals() {
        System.out.println("equals");
        ChemicalCompound instance =  new TestCompound("Test Compound", "9999-99-9", null, null, null);
        boolean expResult = true;
        boolean result = instance.equals(compound);
        assertEquals(expResult, result);
    }

    /**
     * Test of hashCode method, of class ChemicalCompound.
     */
    @Test
    public void testHashCode() {
        System.out.println("hashCode");
        ChemicalCompound instance =  new TestCompound("Test Compound", "9999-99-9", null, null, null);
        int expResult = compound.hashCode();
        int result = instance.hashCode();
        assertEquals(expResult, result);
    }
}
