# Supplementary material for: Molecule database framework: a framework for creating database applications with chemical structure search capability
Source: J Cheminform. 2013 Dec 11;5:48. doi: 10.1186/1758-2946-5-48 (PMC3892073; doi:10.1186/1758-2946-5-48)
Supplement: Additional file 2 — Molecule Database Framework source code. [file 1758-2946-5-48-S2.zip › src/test/java/org/bitbucket/kienerj/moleculedatabaseframework/entity/RegistrationCompound.java]

/*
 *  Copyright (C) 2012 Joos Kiener <Joos.Kiener@gmail.com>
 *
 *  This program is free software: you can redistribute it and/or modify
 *  it under the terms of the GNU Affero General Public License as published by
 *  the Free Software Foundation, either version 3 of the License, or
 *  (at your option) any later version.
 *
 *  This program is distributed in the hope that it will be useful,
 *  but WITHOUT ANY WARRANTY; without even the implied warranty of
 *  MERCHANTABILITY or FITNESS FOR A PARTICULAR PURPOSE.  See the
 *  GNU Affero General Public License for more details.

 *  You should have received a copy of the GNU Affero General Public License
 *  along with this program.  If not, see <http://www.gnu.org/licenses/>.
 */
package org.bitbucket.kienerj.moleculedatabaseframework.entity;

import java.util.ArrayList;
import java.util.List;
import java.util.Set;
import javax.persistence.Column;
import javax.persistence.Entity;
import javax.persistence.Table;
import lombok.Data;
import lombok.EqualsAndHashCode;

/**
 *
 * @author Joos Kiener <Joos.Kiener@gmail.com>
 */
@Entity
@Table(name="registration_compound")
@Data
@EqualsAndHashCode(callSuper=false, of = {"regNumber"})
public class RegistrationCompound extends ChemicalCompound<Batch> {

    @Column(name = "reg_number", unique = true, nullable = false)
    private String regNumber;

    public RegistrationCompound() {
        super();
    }

    public RegistrationCompound(Long id, String regNumber, String compoundName,
            String cas, String description,
            Set<ChemicalCompoundComposition> composition,
            Set<Batch> containables) {

        super(id, compoundName, cas, description, composition, containables);
        this.regNumber = regNumber;
    }

    public RegistrationCompound(String regNumber, String compoundName,
            String cas, String description,
            Set<ChemicalCompoundComposition> composition,
            Set<Batch> containables) {

        this(null, regNumber, compoundName, cas, description, composition, containables);
    }

    public List<Batch> getBatches(){
        return new ArrayList<>(super.getContainables());
    }
}
