# Supplementary material for: Molecule database framework: a framework for creating database applications with chemical structure search capability
Source: J Cheminform. 2013 Dec 11;5:48. doi: 10.1186/1758-2946-5-48 (PMC3892073; doi:10.1186/1758-2946-5-48)
Supplement: Additional file 2 — Molecule Database Framework source code. [file 1758-2946-5-48-S2.zip › src/test/java/org/bitbucket/kienerj/moleculedatabaseframework/io/ContainerFactoryTest.java]

/*
 *  Copyright (C) 2013 Joos Kiener <Joos.Kiener@gmail.com>
 *
 *  This program is free software: you can redistribute it and/or modify
 *  it under the terms of the GNU Affero General Public License as published by
 *  the Free Software Foundation, either version 3 of the License, or
 *  (at your option) any later version.
 *
 *  This program is distributed in the hope that it will be useful,
 *  but WITHOUT ANY WARRANTY; without even the implied warranty of
 *  MERCHANTABILITY or FITNESS FOR A PARTICULAR PURPOSE.  See the
 *  GNU Affero General Public License for more details.

 *  You should have received a copy of the GNU Affero General Public License
 *  along with this program.  If not, see <http://www.gnu.org/licenses/>.
 */
package org.bitbucket.kienerj.moleculedatabaseframework.io;

import java.util.HashMap;
import java.util.Map;
import org.bitbucket.kienerj.moleculedatabaseframework.entity.TestCompound;
import org.bitbucket.kienerj.moleculedatabaseframework.entity.TestCompoundContainer;
import org.bitbucket.kienerj.moleculedatabaseframework.entity.TestContainable;
import org.junit.After;
import org.junit.AfterClass;
import static org.junit.Assert.*;
import org.junit.Before;
import org.junit.BeforeClass;
import org.junit.Test;

/**
 *
 * @author Joos Kiener <Joos.Kiener@gmail.com>
 */
public class ContainerFactoryTest {

    public ContainerFactoryTest() {
    }

    @BeforeClass
    public static void setUpClass() {
    }

    @AfterClass
    public static void tearDownClass() {
    }

    @Before
    public void setUp() {
    }

    @After
    public void tearDown() {
    }

    /**
     * Test of createContainer method, of class ContainerFactory.
     */
    @Test
    public void testCreateContainer() throws Exception {
        System.out.println("createContainer");
        Map<String, String> mappedProperties = new HashMap<>();
        mappedProperties.put("barcode", "barcode");

        Map<String, String> properties = new HashMap<>();
        properties.put("barcode", "test1000");

        TestCompound compound = new TestCompound("9999-99-9", "Test Compound", null, null, null);
        TestContainable containable = new TestContainable("test1000", compound);
        compound.addContainable(containable);

        ContainerFactory<TestCompoundContainer> containerFactory = new ContainerFactory(TestCompoundContainer.class);

        TestCompoundContainer expResult = new TestCompoundContainer("test1000", containable);

        TestCompoundContainer result = containerFactory.createContainer(containable, mappedProperties, properties);
        assertEquals(expResult, result);
    }
}
