# Supplementary material for: Molecule database framework: a framework for creating database applications with chemical structure search capability
Source: J Cheminform. 2013 Dec 11;5:48. doi: 10.1186/1758-2946-5-48 (PMC3892073; doi:10.1186/1758-2946-5-48)
Supplement: Additional file 2 — Molecule Database Framework source code. [file 1758-2946-5-48-S2.zip › src/test/java/org/bitbucket/kienerj/moleculedatabaseframework/io/IndigoMoleculeRendererTest.java]

/*
 *  Copyright (C) 2013 Joos Kiener <Joos.Kiener@gmail.com>
 *
 *  This program is free software: you can redistribute it and/or modify
 *  it under the terms of the GNU Affero General Public License as published by
 *  the Free Software Foundation, either version 3 of the License, or
 *  (at your option) any later version.
 *
 *  This program is distributed in the hope that it will be useful,
 *  but WITHOUT ANY WARRANTY; without even the implied warranty of
 *  MERCHANTABILITY or FITNESS FOR A PARTICULAR PURPOSE.  See the
 *  GNU Affero General Public License for more details.

 *  You should have received a copy of the GNU Affero General Public License
 *  along with this program.  If not, see <http://www.gnu.org/licenses/>.
 */
package org.bitbucket.kienerj.moleculedatabaseframework.io;

import java.io.File;
import java.io.FileNotFoundException;
import java.io.FileOutputStream;
import java.io.IOException;
import org.bitbucket.kienerj.moleculedatabaseframework.entity.ChemicalCompound;
import org.bitbucket.kienerj.moleculedatabaseframework.entity.ChemicalCompoundComposition;
import org.bitbucket.kienerj.moleculedatabaseframework.entity.ChemicalStructure;
import org.bitbucket.kienerj.moleculedatabaseframework.entity.TestCompound;
import org.junit.After;
import org.junit.AfterClass;
import static org.junit.Assert.*;
import org.junit.Before;
import org.junit.BeforeClass;
import org.junit.Test;

/**
 * Tests if IndigoMoleculeRenderer generates the requested depictions (images).
 *
 * However it can not be verified if th generated image file actually look like
 * expected hence manual checking is required.
 *
 * @author Joos Kiener <Joos.Kiener@gmail.com>
 */
public class IndigoMoleculeRendererTest {

    private ChemicalCompound<?> compound;

    public IndigoMoleculeRendererTest() {
    }

    @BeforeClass
    public static void setUpClass() {
    }

    @AfterClass
    public static void tearDownClass() {
    }

    @Before
    public void setUp() {

        compound = new TestCompound(1000L, "Test Compound", "9999-99-9",
                "Compound Description", null, null);

        ChemicalStructure structure1 = new ChemicalStructure(1000L, "UHOVQNZJYSORNB-UHFFFAOYSA-N", "c1ccccc1", 0);
        ChemicalCompoundComposition composition1 = new ChemicalCompoundComposition(compound, structure1, 50d);
        ChemicalStructure structure2 = new ChemicalStructure(1000L, "IDWRJRPUIXRFRX-BQBZGAKWSA-N", "C[C@@H]1CNC[C@@H](C)C1", 0);
        ChemicalCompoundComposition composition2 = new ChemicalCompoundComposition(compound, structure2, 50d);
        compound.addComposition(composition1);
        compound.addComposition(composition2);
    }

    @After
    public void tearDown() {
    }

    /**
     * Test of renderChemicalStructure method, of class IndigoMoleculeRenderer.
     */
    @Test
    public void testRenderChemicalStructure() throws FileNotFoundException, IOException {
        System.out.println("RenderChemicalStructure");
        int width = 300;
        int height = 200;
        String structureData = "C[C@@H]1CNC[C@@H](C)C1";
        String filePath = "structureToStream.png";
        deleteFileBeforeTest(filePath);

        IndigoMoleculeRenderer instance = new IndigoMoleculeRenderer(width, height);
        try (FileOutputStream out = new FileOutputStream(filePath)) {
            instance.renderChemicalStructure(structureData, out);
        }
        File f = new File(filePath);
        assertTrue(f.exists());
    }

    /**
     * Test of renderChemicalStructure method, of class IndigoMoleculeRenderer.
     */
    @Test
    public void testRenderChemicalStructureHighlighted() throws FileNotFoundException, IOException {
        System.out.println("RenderChemicalStructureHighlighted");
        int width = 300;
        int height = 200;
        String structureData = "C[C@@H]1CNC[C@@H](C)C1";
        String filePath = "structureHighlightedToStream.png";
        String substructure = "CNC";
        deleteFileBeforeTest(filePath);

        IndigoMoleculeRenderer instance = new IndigoMoleculeRenderer(width, height);
        try (FileOutputStream out = new FileOutputStream(filePath)) {
            instance.renderChemicalStructure(structureData, out, substructure);
        }
        File f = new File(filePath);
        assertTrue(f.exists());
    }

    /**
     * Test of createImage method, of class IndigoMoleculeRenderer.
     */
    @Test
    public void testRenderChemicalStructureToFile() {
        System.out.println("RenderChemicalStructureToFile");
        int width = 300;
        int height = 200;
        String structureData = "C[C@@H]1CNC[C@@H](C)C1";
        String filePath = "structureToFile.png";
        deleteFileBeforeTest(filePath);

        IndigoMoleculeRenderer instance = new IndigoMoleculeRenderer(width, height);
        instance.renderChemicalStructureToFile(structureData, filePath);
        File f = new File(filePath);
        assertTrue(f.exists());
    }

    @Test
    public void testRenderChemicalStructureHighlightedToFile() {
        System.out.println("RenderChemicalStructureHighlightedToFile");
        int width = 300;
        int height = 200;
        String structureData = "C[C@@H]1CNC[C@@H](C)C1";
        String filePath = "structureHighlightedToFile.png";
        deleteFileBeforeTest(filePath);
        String substructure = "CNC";

        IndigoMoleculeRenderer instance = new IndigoMoleculeRenderer(width, height);
        instance.renderChemicalStructureToFile(structureData, filePath, substructure);
        File f = new File(filePath);
        assertTrue(f.exists());
    }

    @Test
    public void testRenderChemicalCompoundToFile() {
        System.out.println("RenderChemicalCompoundToFile");
        int width = 300;
        int height = 200;
        String filePath = "compound.png";
        deleteFileBeforeTest(filePath);

        IndigoMoleculeRenderer instance = new IndigoMoleculeRenderer(width, height);
        instance.renderChemicalCompoundToFile(compound, filePath);
        File f = new File(filePath);
        assertTrue(f.exists());
    }

    @Test
    public void testRenderChemicalCompoundToFileColumnWidth() {
        System.out.println("RenderChemicalCompoundToFileColumnWidth");
        int width = 300;
        int height = 200;
        String filePath = "compoundColumnWidth.png";
        deleteFileBeforeTest(filePath);

        IndigoMoleculeRenderer instance = new IndigoMoleculeRenderer(width, height);
        instance.renderChemicalCompoundToFile(compound, filePath, true);
        File f = new File(filePath);
        assertTrue(f.exists());
    }

    @Test
    public void testHighlightSubstructure() {
        System.out.println("HighlightSubstructure");
        int width = 300;
        int height = 200;
        String filePath = "compoundHighlighted.png";
        deleteFileBeforeTest(filePath);
        String substructure = "CNC";

        IndigoMoleculeRenderer instance = new IndigoMoleculeRenderer(width, height);
        instance.renderChemicalCompoundToFile(compound, filePath, substructure, true);
        File f = new File(filePath);
        assertTrue(f.exists());
    }

    private void deleteFileBeforeTest(String filePath) {
        File f = new File(filePath);
        if (f.exists()) {
            f.delete();
        }
    }
}
