# Supplementary material for: Molecule database framework: a framework for creating database applications with chemical structure search capability
Source: J Cheminform. 2013 Dec 11;5:48. doi: 10.1186/1758-2946-5-48 (PMC3892073; doi:10.1186/1758-2946-5-48)
Supplement: Additional file 2 — Molecule Database Framework source code. [file 1758-2946-5-48-S2.zip › src/test/java/org/bitbucket/kienerj/moleculedatabaseframework/io/PropertyGetterTest.java]

/*
 *  Copyright (C) 2013 Joos Kiener <Joos.Kiener@gmail.com>
 *
 *  This program is free software: you can redistribute it and/or modify
 *  it under the terms of the GNU Affero General Public License as published by
 *  the Free Software Foundation, either version 3 of the License, or
 *  (at your option) any later version.
 *
 *  This program is distributed in the hope that it will be useful,
 *  but WITHOUT ANY WARRANTY; without even the implied warranty of
 *  MERCHANTABILITY or FITNESS FOR A PARTICULAR PURPOSE.  See the
 *  GNU Affero General Public License for more details.

 *  You should have received a copy of the GNU Affero General Public License
 *  along with this program.  If not, see <http://www.gnu.org/licenses/>.
 */
package org.bitbucket.kienerj.moleculedatabaseframework.io;

import java.text.SimpleDateFormat;
import java.util.Calendar;
import java.util.Date;
import java.util.HashMap;
import java.util.Map;
import java.util.Set;
import org.bitbucket.kienerj.moleculedatabaseframework.entity.Batch;
import org.bitbucket.kienerj.moleculedatabaseframework.entity.TestCompound;
import org.junit.After;
import org.junit.AfterClass;
import static org.junit.Assert.*;
import org.junit.Before;
import org.junit.BeforeClass;
import org.junit.Test;
import org.springframework.test.util.ReflectionTestUtils;

/**
 *
 * @author Joos Kiener <Joos.Kiener@gmail.com>
 */
public class PropertyGetterTest {

    private static final Long id = 1000L;

    public PropertyGetterTest() {
    }

    @BeforeClass
    public static void setUpClass() {
    }

    @AfterClass
    public static void tearDownClass() {
    }

    @Before
    public void setUp() {


    }

    @After
    public void tearDown() {
    }

    /**
     * Test of getProperties method, of class PropertyGetter.
     */
    @Test
    public void testGetStringProperties() throws Exception {
        System.out.println("getProperties");

        Map<String, String> expResult = new HashMap<>();
        expResult.put("cas", "9999-99-9");
        expResult.put("compoundName", "Test Compound");
        expResult.put("compoundDescription", "Compound Description");

        Set<String> propertyNames = expResult.keySet();

        TestCompound compound = new TestCompound(id, "Test Compound", "9999-99-9",
                "Compound Description", null, null);

        Map<String, String> result = PropertyGetter.getProperties(compound, compound.getClass(), propertyNames);
        assertEquals(expResult, result);
    }

    /**
     * Test of getProperties method, of class PropertyGetter.
     */
    @Test
    public void testGetDatePropertyWithDateFormat() throws Exception {
        System.out.println("getPropertiesWithDateFormat");

        Map<String, String> expResult = new HashMap<>();

        String dateFormat = "dd.MM.yyyy";
        SimpleDateFormat formatter =
                    new SimpleDateFormat(dateFormat);

        Date created = Calendar.getInstance().getTime();

        String date = formatter.format(created);

        expResult.put("created", date);

        Set<String> propertyNames = expResult.keySet();

        TestCompound compound = new TestCompound(id, "Test Compound", "9999-99-9",
                "Compound Description", null, null);

        ReflectionTestUtils.setField(compound, "created", created, Date.class);

        Map<String, String> result = PropertyGetter.getProperties(compound,
                compound.getClass(), propertyNames, dateFormat);
        assertEquals(expResult, result);
    }

    @Test
    public void testGetIntegerProperty() throws Exception {
        System.out.println("getProperties");

        Map<String, String> expResult = new HashMap<>();
        expResult.put("batchNumber", "1");

        Set<String> propertyNames = expResult.keySet();

        Batch batch = new Batch();
        batch.setBatchNumber(1);

        Map<String, String> result = PropertyGetter.getProperties(batch, batch.getClass(), propertyNames);
        assertEquals(expResult, result);
    }
}
