# Supplementary material for: Molecule database framework: a framework for creating database applications with chemical structure search capability
Source: J Cheminform. 2013 Dec 11;5:48. doi: 10.1186/1758-2946-5-48 (PMC3892073; doi:10.1186/1758-2946-5-48)
Supplement: Additional file 2 — Molecule Database Framework source code. [file 1758-2946-5-48-S2.zip › src/test/java/org/bitbucket/kienerj/moleculedatabaseframework/io/PropertySetterTest.java]

/*
 *  Copyright (C) 2013 Joos Kiener <Joos.Kiener@gmail.com>
 *
 *  This program is free software: you can redistribute it and/or modify
 *  it under the terms of the GNU Affero General Public License as published by
 *  the Free Software Foundation, either version 3 of the License, or
 *  (at your option) any later version.
 *
 *  This program is distributed in the hope that it will be useful,
 *  but WITHOUT ANY WARRANTY; without even the implied warranty of
 *  MERCHANTABILITY or FITNESS FOR A PARTICULAR PURPOSE.  See the
 *  GNU Affero General Public License for more details.

 *  You should have received a copy of the GNU Affero General Public License
 *  along with this program.  If not, see <http://www.gnu.org/licenses/>.
 */
package org.bitbucket.kienerj.moleculedatabaseframework.io;

import java.text.SimpleDateFormat;
import java.util.Date;
import java.util.HashMap;
import java.util.Map;
import org.bitbucket.kienerj.moleculedatabaseframework.entity.Batch;
import org.bitbucket.kienerj.moleculedatabaseframework.entity.TestCompound;
import static org.junit.Assert.*;
import org.junit.Test;

/**
 *
 * @author Joos Kiener <Joos.Kiener@gmail.com>
 */
public class PropertySetterTest {

    public PropertySetterTest() {
    }

    /**
     * Test of setProperties method, of class PropertySetter.
     */
    @Test
    public void testSetStringProperty() throws Exception {
        System.out.println("setProperties");

        String compoundName = "Test Compound";

        Map<String, String> mappedProperties = new HashMap<>();
        mappedProperties.put("compoundName", "compoundName");

        Map<String, String> properties = new HashMap<>();
        properties.put("compoundName", compoundName);

        TestCompound compound = new TestCompound();

        PropertySetter.setProperties(compound, TestCompound.class, mappedProperties, properties);
        assertEquals(compound.getCompoundName(), compoundName);
    }

    @Test
    public void testSetDateProperty() throws Exception {
        System.out.println("setDateProperty");

        String dateString = "2013-04-01 08:32:13";

        String dateFormat = "yyyy-MM-dd HH:mm:ss";
        SimpleDateFormat formatter =
                    new SimpleDateFormat(dateFormat);
        Date created = formatter.parse(dateString);

        Map<String, String> mappedProperties = new HashMap<>();
        mappedProperties.put("created", "created");

        Map<String, String> properties = new HashMap<>();
        properties.put("created", dateString);

        TestCompound compound = new TestCompound();

        PropertySetter.setProperties(compound, TestCompound.class, mappedProperties, properties);
        assertEquals(compound.getCreated(), created);
        System.out.println(created);
    }

    @Test
    public void testSetIntegerProperty() throws Exception {
        System.out.println("setIntegerProperty");

        String batchNumber = "1";
        Integer expResult = 1;

        Map<String, String> mappedProperties = new HashMap<>();
        mappedProperties.put("batchNumber", "batchNumber");

        Map<String, String> properties = new HashMap<>();
        properties.put("batchNumber", batchNumber);

        Batch batch = new Batch();

        PropertySetter.setProperties(batch, Batch.class, mappedProperties, properties);
        assertTrue(expResult == batch.getBatchNumber());
    }
}
