# Supplementary material for: Molecule database framework: a framework for creating database applications with chemical structure search capability
Source: J Cheminform. 2013 Dec 11;5:48. doi: 10.1186/1758-2946-5-48 (PMC3892073; doi:10.1186/1758-2946-5-48)
Supplement: Additional file 2 — Molecule Database Framework source code. [file 1758-2946-5-48-S2.zip › src/test/java/org/bitbucket/kienerj/moleculedatabaseframework/io/RawSdfReaderTest.java]

/*
 *  Copyright (C) 2013 Joos Kiener <Joos.Kiener@gmail.com>
 *
 *  This program is free software: you can redistribute it and/or modify
 *  it under the terms of the GNU Affero General Public License as published by
 *  the Free Software Foundation, either version 3 of the License, or
 *  (at your option) any later version.
 *
 *  This program is distributed in the hope that it will be useful,
 *  but WITHOUT ANY WARRANTY; without even the implied warranty of
 *  MERCHANTABILITY or FITNESS FOR A PARTICULAR PURPOSE.  See the
 *  GNU Affero General Public License for more details.

 *  You should have received a copy of the GNU Affero General Public License
 *  along with this program.  If not, see <http://www.gnu.org/licenses/>.
 */
package org.bitbucket.kienerj.moleculedatabaseframework.io;

import java.io.StringReader;
import org.junit.After;
import org.junit.AfterClass;
import static org.junit.Assert.*;
import org.junit.Before;
import org.junit.BeforeClass;
import org.junit.Test;

/**
 *
 * @author Joos Kiener <Joos.Kiener@gmail.com>
 */
public class RawSdfReaderTest {

    private static final String newline = System.getProperty("line.separator");

    StringReader reader;
    String molfile;

    public RawSdfReaderTest() {

        molfile = "Benzene" + newline
                + "CDK     0756423543" + newline
                + "" + newline
                + "  6  6  0  0  0  0  0  0  0  0999 V2000" + newline
                + "   -0.7145    0.4125    0.0000 C   0  0  0  0  0  0  0  2  0  0  0  0" + newline
                + "   -0.7145   -0.4125    0.0000 C   0  0  0  0  0  0  0  2  0  0  0  0" + newline
                + "    0.0000   -0.8250    0.0000 C   0  0  0  0  0  0  0  2  0  0  0  0" + newline
                + "    0.7145   -0.4125    0.0000 C   0  0  0  0  0  0  0  2  0  0  0  0" + newline
                + "    0.7145    0.4125    0.0000 C   0  0  0  0  0  0  0  2  0  0  0  0" + newline
                + "    0.0000    0.8250    0.0000 C   0  0  0  0  0  0  0  2  0  0  0  0" + newline
                + "  1  2  2  0        0" + newline
                + "  2  3  1  0        0" + newline
                + "  3  4  2  0        0" + newline
                + "  4  5  1  0        0" + newline
                + "  5  6  2  0        0" + newline
                + "  6  1  1  0        0" + newline
                + "M  END"  + newline
                + "";
    }

    @BeforeClass
    public static void setUpClass() {
    }

    @AfterClass
    public static void tearDownClass() {
    }

    @Before
    public void setUp() {

        String sdFile = "Benzene" + newline
                + "CDK     0756423543" + newline
                + "" + newline
                + "  6  6  0  0  0  0  0  0  0  0999 V2000" + newline
                + "   -0.7145    0.4125    0.0000 C   0  0  0  0  0  0  0  2  0  0  0  0" + newline
                + "   -0.7145   -0.4125    0.0000 C   0  0  0  0  0  0  0  2  0  0  0  0" + newline
                + "    0.0000   -0.8250    0.0000 C   0  0  0  0  0  0  0  2  0  0  0  0" + newline
                + "    0.7145   -0.4125    0.0000 C   0  0  0  0  0  0  0  2  0  0  0  0" + newline
                + "    0.7145    0.4125    0.0000 C   0  0  0  0  0  0  0  2  0  0  0  0" + newline
                + "    0.0000    0.8250    0.0000 C   0  0  0  0  0  0  0  2  0  0  0  0" + newline
                + "  1  2  2  0        0" + newline
                + "  2  3  1  0        0" + newline
                + "  3  4  2  0        0" + newline
                + "  4  5  1  0        0" + newline
                + "  5  6  2  0        0" + newline
                + "  6  1  1  0        0" + newline
                + "M  END" + newline
                + ">  <Name>" + newline
                + "Benzene" + newline
                + "" + newline
                + ">  <CAS>" + newline
                + "71-43-2" + newline
                + "" + newline
                + "$$$$" + newline
                + "";

        reader = new StringReader(sdFile);
    }

    @After
    public void tearDown() {
    }

    /**
     * Test of hasNext method, of class RawSdfReader.
     */
    @Test
    public void testHasNext() {
        System.out.println("hasNext");
        RawSdfReader sdfReader = new RawSdfReader(reader);
        boolean result = sdfReader.hasNext();
        assertTrue(result);
    }

    /**
     * Test of next method, of class RawSdfReader.
     */
    @Test
    public void testNext() {
        System.out.println("next");
        RawSdfReader sdfReader = new RawSdfReader(reader);

        SdfRecord expResult = new SdfRecord();
        expResult.setMolfile(molfile);
        expResult.setMolfileName("Benzene");
        expResult.addProperty("Name", "Benzene");
        expResult.addProperty("CAS", "71-43-2");

        SdfRecord result = sdfReader.next();
        assertEquals(expResult, result);
    }
}
