# Supplementary material for: Molecule database framework: a framework for creating database applications with chemical structure search capability
Source: J Cheminform. 2013 Dec 11;5:48. doi: 10.1186/1758-2946-5-48 (PMC3892073; doi:10.1186/1758-2946-5-48)
Supplement: Additional file 2 — Molecule Database Framework source code. [file 1758-2946-5-48-S2.zip › src/test/java/org/bitbucket/kienerj/moleculedatabaseframework/io/SdfContainerExporterTest.java]

/*
 *  Copyright (C) 2013 Joos Kiener <Joos.Kiener@gmail.com>
 *
 *  This program is free software: you can redistribute it and/or modify
 *  it under the terms of the GNU Affero General Public License as published by
 *  the Free Software Foundation, either version 3 of the License, or
 *  (at your option) any later version.
 *
 *  This program is distributed in the hope that it will be useful,
 *  but WITHOUT ANY WARRANTY; without even the implied warranty of
 *  MERCHANTABILITY or FITNESS FOR A PARTICULAR PURPOSE.  See the
 *  GNU Affero General Public License for more details.

 *  You should have received a copy of the GNU Affero General Public License
 *  along with this program.  If not, see <http://www.gnu.org/licenses/>.
 */
package org.bitbucket.kienerj.moleculedatabaseframework.io;

import java.io.StringWriter;
import java.io.Writer;
import java.text.SimpleDateFormat;
import java.util.ArrayList;
import java.util.HashSet;
import java.util.List;
import java.util.Set;
import java.util.regex.Pattern;
import org.bitbucket.kienerj.moleculedatabaseframework.entity.ChemicalCompoundComposition;
import org.bitbucket.kienerj.moleculedatabaseframework.entity.ChemicalStructure;
import org.bitbucket.kienerj.moleculedatabaseframework.entity.TestCompound;
import org.bitbucket.kienerj.moleculedatabaseframework.entity.TestCompoundContainer;
import org.bitbucket.kienerj.moleculedatabaseframework.entity.TestContainable;
import org.bitbucket.kienerj.moleculedatabaseframework.service.CompoundContainerService;
import org.junit.After;
import org.junit.AfterClass;
import static org.junit.Assert.*;
import org.junit.Before;
import org.junit.BeforeClass;
import org.junit.Test;
import static org.mockito.Mockito.*;

/**
 *
 * @author Joos Kiener <Joos.Kiener@gmail.com>
 */
public class SdfContainerExporterTest {

    private static final String smiles = "c1ccccc1";
    private static final String barcode = "C00001";
    private static final Long id = 1L;
    private static final String testPropertyValue = "test";

    private TestCompoundContainer<TestContainable> container;
    private TestContainable containable;
    private CompoundContainerService<TestCompoundContainer> containerService;
    private List<Long> containableIds;
    private Set<String> compoundProperties;
    private Set<String> containableProperties;
    private Set<String> containerProperties;

    public SdfContainerExporterTest() {
    }

    @BeforeClass
    public static void setUpClass() {
    }

    @AfterClass
    public static void tearDownClass() {
    }

    @Before
    public void setUp() {

        TestCompound compound = new TestCompound(id, "Test Compound", "9999-99-9",
                "Compound Description", null, null);
        ChemicalStructure structure = new ChemicalStructure(1000L, "UHOVQNZJYSORNB-UHFFFAOYSA-N", smiles, 0);
        ChemicalCompoundComposition composition = new ChemicalCompoundComposition(compound, structure, 100d);
        compound.addComposition(composition);

        containable = new TestContainable(id, testPropertyValue, compound);


        container = new TestCompoundContainer<>(id, barcode, containable);
        container.createMetadata();

        containerService = mock(CompoundContainerService.class);
        when(containerService.getById(id)).thenReturn(container);

        containableIds = new ArrayList<>();
        containableIds.add(id);

        compoundProperties = new HashSet<>();
        compoundProperties.add("cas");
        compoundProperties.add("compoundName");

        containableProperties = new HashSet<>();
        containableProperties.add("testProperty");

        containerProperties = new HashSet<>();
        containerProperties.add("barcode");
        containerProperties.add("created");
    }

    @After
    public void tearDown() {
    }

    /**
     * Test of exportContainersToSdf method, of class SdfContainerExporter.
     */
    @Test
    public void testExportContainersToSdf_5args() {
        System.out.println("exportContainersToSdf");
        SimpleDateFormat formatter =
                    new SimpleDateFormat("yyyy-MM-dd HH:mm:ss");

        String creationDate = formatter.format(container.getCreated());

        Writer writer = new StringWriter();
        SdfContainerExporter instance = new SdfContainerExporter(containerService);
        instance.exportContainersToSdf(containableIds, writer, containerProperties, containableProperties, compoundProperties);

        String expResult = container.getChemicalCompound().getCompoundName() + "\n"
                + "  -INDIGO-\\d{11}D\n"
                + "\n"
                + "  6  6  0  0  0  0  0  0  0  0999 V2000\n"
                + "    0.0000    0.0000    0.0000 C   0  0  0  0  0  0  0  0  0  0  0  0\n"
                + "   -1.6000    0.0000    0.0000 C   0  0  0  0  0  0  0  0  0  0  0  0\n"
                + "   -2.4000   -1.3856    0.0000 C   0  0  0  0  0  0  0  0  0  0  0  0\n"
                + "   -1.6000   -2.7713    0.0000 C   0  0  0  0  0  0  0  0  0  0  0  0\n"
                + "    0.0000   -2.7713    0.0000 C   0  0  0  0  0  0  0  0  0  0  0  0\n"
                + "    0.8000   -1.3856    0.0000 C   0  0  0  0  0  0  0  0  0  0  0  0\n"
                + "  1  2  4  0  0  0  0\n"
                + "  2  3  4  0  0  0  0\n"
                + "  3  4  4  0  0  0  0\n"
                + "  4  5  4  0  0  0  0\n"
                + "  5  6  4  0  0  0  0\n"
                + "  6  1  4  0  0  0  0\n"
                + "M  END\n"
                + ">  <UHOVQNZJYSORNB-UHFFFAOYSA-N>\n"
                + "100.0\n"
                + "\n"
                + ">  <barcode>\n"
                + barcode + "\n"
                + "\n"+ ">  <cas>\n"
                + "9999-99-9\n"
                + "\n"
                + ">  <compoundName>\n"
                + "Test Compound\n"
                + "\n"
                + ">  <created>\n"
                + creationDate + "\n"
                + "\n"
                + ">  <testProperty>\n"
                + testPropertyValue + "\n"
                + "\n"
                + "\\$\\$\\$\\$";

        String result = writer.toString();

        Pattern pattern = Pattern.compile(expResult);

        assertTrue(pattern.matcher(result).find());
    }

    /**
     * Test of exportContainersToSdf method, of class SdfContainerExporter.
     */
    @Test
    public void testExportContainersToSdf_6args() {
        System.out.println("exportContainersToSdf");

        String dateFormat = "dd.MM.yyyy";

        SimpleDateFormat formatter =
                    new SimpleDateFormat(dateFormat);

        String creationDate = formatter.format(container.getCreated());

        Writer writer = new StringWriter();
        SdfContainerExporter instance = new SdfContainerExporter(containerService);
        instance.exportContainersToSdf(containableIds, writer, containerProperties, containableProperties, compoundProperties, dateFormat);

        String expResult = container.getChemicalCompound().getCompoundName() + "\n"
                + "  -INDIGO-\\d{11}D\n"
                + "\n"
                + "  6  6  0  0  0  0  0  0  0  0999 V2000\n"
                + "    0.0000    0.0000    0.0000 C   0  0  0  0  0  0  0  0  0  0  0  0\n"
                + "   -1.6000    0.0000    0.0000 C   0  0  0  0  0  0  0  0  0  0  0  0\n"
                + "   -2.4000   -1.3856    0.0000 C   0  0  0  0  0  0  0  0  0  0  0  0\n"
                + "   -1.6000   -2.7713    0.0000 C   0  0  0  0  0  0  0  0  0  0  0  0\n"
                + "    0.0000   -2.7713    0.0000 C   0  0  0  0  0  0  0  0  0  0  0  0\n"
                + "    0.8000   -1.3856    0.0000 C   0  0  0  0  0  0  0  0  0  0  0  0\n"
                + "  1  2  4  0  0  0  0\n"
                + "  2  3  4  0  0  0  0\n"
                + "  3  4  4  0  0  0  0\n"
                + "  4  5  4  0  0  0  0\n"
                + "  5  6  4  0  0  0  0\n"
                + "  6  1  4  0  0  0  0\n"
                + "M  END\n"
                + ">  <UHOVQNZJYSORNB-UHFFFAOYSA-N>\n"
                + "100.0\n"
                + "\n"
                + ">  <barcode>\n"
                + barcode + "\n"
                + "\n"+ ">  <cas>\n"
                + "9999-99-9\n"
                + "\n"
                + ">  <compoundName>\n"
                + "Test Compound\n"
                + "\n"
                + ">  <created>\n"
                + creationDate + "\n"
                + "\n"
                + ">  <testProperty>\n"
                + testPropertyValue + "\n"
                + "\n"
                + "\\$\\$\\$\\$";

        String result = writer.toString();

        Pattern pattern = Pattern.compile(expResult);

        assertTrue(pattern.matcher(result).find());
    }
}
