# Supplementary material for: Molecule database framework: a framework for creating database applications with chemical structure search capability
Source: J Cheminform. 2013 Dec 11;5:48. doi: 10.1186/1758-2946-5-48 (PMC3892073; doi:10.1186/1758-2946-5-48)
Supplement: Additional file 2 — Molecule Database Framework source code. [file 1758-2946-5-48-S2.zip › src/test/java/org/bitbucket/kienerj/moleculedatabaseframework/repository/BatchRepositoryIT.java]

/*
 *  Copyright (C) 2012 Joos Kiener <Joos.Kiener@gmail.com>
 *
 *  This program is free software: you can redistribute it and/or modify
 *  it under the terms of the GNU Affero General Public License as published by
 *  the Free Software Foundation, either version 3 of the License, or
 *  (at your option) any later version.
 *
 *  This program is distributed in the hope that it will be useful,
 *  but WITHOUT ANY WARRANTY; without even the implied warranty of
 *  MERCHANTABILITY or FITNESS FOR A PARTICULAR PURPOSE.  See the
 *  GNU Affero General Public License for more details.

 *  You should have received a copy of the GNU Affero General Public License
 *  along with this program.  If not, see <http://www.gnu.org/licenses/>.
 */
package org.bitbucket.kienerj.moleculedatabaseframework.repository;

import java.util.List;
import org.bitbucket.kienerj.moleculedatabaseframework.entity.Batch;
import org.bitbucket.kienerj.moleculedatabaseframework.entity.ChemicalCompoundComposition;
import org.bitbucket.kienerj.moleculedatabaseframework.entity.ChemicalStructure;
import org.bitbucket.kienerj.moleculedatabaseframework.entity.RegistrationCompound;
import org.junit.After;
import org.junit.AfterClass;
import static org.junit.Assert.*;
import org.junit.Before;
import org.junit.BeforeClass;
import org.junit.Test;
import org.junit.runner.RunWith;
import org.springframework.beans.factory.annotation.Autowired;
import org.springframework.test.annotation.DirtiesContext;
import org.springframework.test.annotation.Rollback;
import org.springframework.test.context.ContextConfiguration;
import org.springframework.test.context.junit4.SpringJUnit4ClassRunner;
import org.springframework.transaction.annotation.Transactional;

/**
 *
 * @author Joos Kiener <Joos.Kiener@gmail.com>
 */
@RunWith(SpringJUnit4ClassRunner.class)
@ContextConfiguration("classpath:ApplicationContext.xml")
@DirtiesContext
public class BatchRepositoryIT {

    @Autowired
    private BatchRepository batchRepository;
    @Autowired
    private RegistrationCompoundRepository registrationCompoundRepository;
    @Autowired
    private ChemicalStructureRepository<ChemicalStructure> structureRepository;

    public BatchRepositoryIT() {
    }

    @BeforeClass
    public static void setUpClass() {
    }

    @AfterClass
    public static void tearDownClass() {
    }

    @Before
    public void setUp() {
    }

    @After
    public void tearDown() {
    }

    /**
     * Test of findByPkChemicalStructureId method, of class
     * ChemicalCompoundCompositionRepository.
     */
    @Test
    @Transactional
    @Rollback(true)
    public void testFindByRegNumber() {
        System.out.println("findByRegNumber");

        String regNumber = "AB-0005";
        Integer batchNumber = 1;
        RegistrationCompound compound = new RegistrationCompound();
        compound.setCas("1000-00-5");
        compound.setCompoundName("RegCompound 5");
        compound.setRegNumber(regNumber);
        Long id = 1000L;
        ChemicalStructure structure1 = structureRepository.findOne(id);

        ChemicalCompoundComposition composition1 = new ChemicalCompoundComposition();
        composition1.setCompound(compound);
        composition1.setChemicalStructure(structure1);
        composition1.setPercentage(100.0);

        compound.getCompositions().add(composition1);

        compound = registrationCompoundRepository.save(compound);

        Batch batch = new Batch(compound, batchNumber);
        batch = batchRepository.save(batch);

        compound.getContainables().add(batch);

        compound = registrationCompoundRepository.save(compound);

        assertTrue(compound != null);
        assertTrue(compound.getId() != null);
        assertTrue(batch != null);
        assertTrue(batch.getId() != null);

        List<Batch> result = batchRepository.findByRegNumber(regNumber);
        assertNotNull(result);
        assertTrue(result.size() > 0);
        assertEquals(batch, result.get(0));
    }
}
