# Supplementary material for: Molecule database framework: a framework for creating database applications with chemical structure search capability
Source: J Cheminform. 2013 Dec 11;5:48. doi: 10.1186/1758-2946-5-48 (PMC3892073; doi:10.1186/1758-2946-5-48)
Supplement: Additional file 2 — Molecule Database Framework source code. [file 1758-2946-5-48-S2.zip › src/test/java/org/bitbucket/kienerj/moleculedatabaseframework/repository/ChemicalCompoundCompositionRepositoryIT.java]

/*
 *  Copyright (C) 2012 Joos Kiener <Joos.Kiener@gmail.com>
 *
 *  This program is free software: you can redistribute it and/or modify
 *  it under the terms of the GNU Affero General Public License as published by
 *  the Free Software Foundation, either version 3 of the License, or
 *  (at your option) any later version.
 *
 *  This program is distributed in the hope that it will be useful,
 *  but WITHOUT ANY WARRANTY; without even the implied warranty of
 *  MERCHANTABILITY or FITNESS FOR A PARTICULAR PURPOSE.  See the
 *  GNU Affero General Public License for more details.

 *  You should have received a copy of the GNU Affero General Public License
 *  along with this program.  If not, see <http://www.gnu.org/licenses/>.
 */
package org.bitbucket.kienerj.moleculedatabaseframework.repository;

import java.util.List;
import org.bitbucket.kienerj.moleculedatabaseframework.entity.ChemicalCompoundComposition;
import static org.junit.Assert.*;
import org.junit.Test;
import org.junit.runner.RunWith;
import org.springframework.beans.factory.annotation.Autowired;
import org.springframework.test.annotation.DirtiesContext;
import org.springframework.test.context.ContextConfiguration;
import org.springframework.test.context.junit4.SpringJUnit4ClassRunner;
import org.springframework.transaction.annotation.Transactional;

/**
 *
 * @author Joos Kiener <Joos.Kiener@gmail.com>
 */
@RunWith(SpringJUnit4ClassRunner.class)
@ContextConfiguration("classpath:ApplicationContext.xml")
@DirtiesContext
public class ChemicalCompoundCompositionRepositoryIT {

    @Autowired
    private ChemicalCompoundCompositionRepository compositionRepository;

    /**
     * Test of findByPkChemicalStructureId method, of class
     * ChemicalCompoundCompositionRepository.
     */
    @Test
    @Transactional
    public void testFindByPkChemicalStructureId() {
        System.out.println("findByPkChemicalStructureId");
        Long id = 1000L;
        List<ChemicalCompoundComposition> resultList = compositionRepository.findByPkChemicalStructureId(id);
        ChemicalCompoundComposition result = resultList.get(0);
        Long structureId = result.getPk().getChemicalStructure().getId();
        Long compoundId = result.getPk().getCompound().getId();
        assertEquals(id, structureId);
        assertEquals(id, compoundId);
    }
}
