# Supplementary material for: Molecule database framework: a framework for creating database applications with chemical structure search capability
Source: J Cheminform. 2013 Dec 11;5:48. doi: 10.1186/1758-2946-5-48 (PMC3892073; doi:10.1186/1758-2946-5-48)
Supplement: Additional file 2 — Molecule Database Framework source code. [file 1758-2946-5-48-S2.zip › src/test/java/org/bitbucket/kienerj/moleculedatabaseframework/repository/CompoundContainerRepositoryImplIT.java]

/*
 *  Copyright (C) 2012 Joos Kiener <Joos.Kiener@gmail.com>
 *
 *  This program is free software: you can redistribute it and/or modify
 *  it under the terms of the GNU Affero General Public License as published by
 *  the Free Software Foundation, either version 3 of the License, or
 *  (at your option) any later version.
 *
 *  This program is distributed in the hope that it will be useful,
 *  but WITHOUT ANY WARRANTY; without even the implied warranty of
 *  MERCHANTABILITY or FITNESS FOR A PARTICULAR PURPOSE.  See the
 *  GNU Affero General Public License for more details.

 *  You should have received a copy of the GNU Affero General Public License
 *  along with this program.  If not, see <http://www.gnu.org/licenses/>.
 */
package org.bitbucket.kienerj.moleculedatabaseframework.repository;

import com.mysema.query.types.Predicate;
import com.mysema.query.types.path.PathBuilder;
import java.util.List;
import org.bitbucket.kienerj.moleculedatabaseframework.entity.ChemicalStructure;
import org.bitbucket.kienerj.moleculedatabaseframework.entity.TestCompound;
import org.bitbucket.kienerj.moleculedatabaseframework.entity.TestCompoundContainer;
import org.bitbucket.kienerj.moleculedatabaseframework.structuresearch.SimilarityType;
import org.bitbucket.kienerj.moleculedatabaseframework.structuresearch.StructureSearchType;
import org.junit.After;
import org.junit.AfterClass;
import static org.junit.Assert.*;
import org.junit.Before;
import org.junit.BeforeClass;
import org.junit.Test;
import org.junit.runner.RunWith;
import org.springframework.beans.factory.annotation.Autowired;
import org.springframework.data.domain.Page;
import org.springframework.data.domain.PageRequest;
import org.springframework.test.annotation.DirtiesContext;
import org.springframework.test.context.ContextConfiguration;
import org.springframework.test.context.junit4.SpringJUnit4ClassRunner;
import org.springframework.transaction.annotation.Transactional;

/**
 *
 * @author Joos Kiener <Joos.Kiener@gmail.com>
 */
@RunWith(SpringJUnit4ClassRunner.class)
@ContextConfiguration("classpath:ApplicationContext.xml")
@DirtiesContext
public class CompoundContainerRepositoryImplIT {

    @Autowired
    private CompoundContainerRepository<TestCompoundContainer> containerRepository;
    @Autowired
    private TestCompoundRepository testCompoundRepository;
    @Autowired
    private ChemicalStructureRepository<ChemicalStructure> structureRepository;


    private final PathBuilder<TestCompoundContainer> entityPath =
            new PathBuilder<>(TestCompoundContainer.class, "testCompoundContainer");

    public CompoundContainerRepositoryImplIT() {
    }

    @BeforeClass
    public static void setUpClass() {
    }

    @AfterClass
    public static void tearDownClass() {
    }

    @Before
    public void setUp() {
    }

    @After
    public void tearDown() {
    }

    @Test
    @Transactional
    public void testFindByChemicalCompound() {
        System.out.println("findByChemicalCompound");

        TestCompound compound = testCompoundRepository.findOne(1000L);
        TestCompoundContainer container = containerRepository.findOne(1000L);

        List<TestCompoundContainer> result = containerRepository.findByContainableChemicalCompound(compound);
        assertEquals(container, result.get(0));
    }

    @Test
    @Transactional
    public void testFindByChemicalStructureEntity() {
        System.out.println("findByChemicalStructureEntity");

        Long id = 1000L;
        ChemicalStructure structure = structureRepository.findOne(id);

        TestCompoundContainer container = containerRepository.findOne(1000L);

        List<TestCompoundContainer> result = containerRepository.findByChemicalStructureEntity(structure);
        assertEquals(container, result.get(0));
    }

    /**
     * Test of findByChemicalStructure method, of class CompoundContainerRepositoryImpl.
     */
    @Transactional
    @Test
    public void testFindByChemicalStructure() {
        System.out.println("findByChemicalStructure");
        String queryStructure = "c1ccccc1";
        String searchOptions = "";

        TestCompoundContainer container = containerRepository.findOne(1000L);

        Predicate predicate = null;
        int limit = 10;
        int offset = 0;

        PageRequest pageable = new PageRequest(
                offset, limit);

        Page<TestCompoundContainer> page = containerRepository.findByChemicalStructure(
                queryStructure, StructureSearchType.SUBSTRUCTURE,
                pageable, predicate, searchOptions,
                this.entityPath);
        List<TestCompoundContainer> result = page.getContent();
        assertEquals(container, result.get(0));
    }

    /**
     * Test of findBySimilarStructure method, of class CompoundContainerRepositoryImpl.
     */
    @Test
    @Transactional
    public void testFindBySimilarStructure() {
        System.out.println("findBySimilarStructure");
        String queryStructure = "c1ccccc1";
        double lowerBound = .5;
        double upperBound = 1;

        TestCompoundContainer container = containerRepository.findOne(1000L);

        Predicate predicate = null;
        int limit = 10;
        int offset = 0;

        PageRequest pageable = new PageRequest(
                offset, limit);

        Page<TestCompoundContainer> page = containerRepository.findBySimilarStructure(
                queryStructure, SimilarityType.TANIMOTO,
                lowerBound, upperBound, pageable, predicate,
                this.entityPath);
        List<TestCompoundContainer> result = page.getContent();
        assertEquals(container, result.get(0));
    }

//    @Test
//    @Transactional
//    public void testFindByStructureId() {
//
//        System.out.println("findByStructureId");
//        Long id = 1000L;
//
//        TestCompoundContainer container = containerRepository.findOne(1000L);
//
//        List<TestCompoundContainer> result = containerRepository.findByContainableChemicalCompoundCompositionsPkChemicalStructureId(id);
//        assertEquals(container, result.get(0));
//    }


//    @Test
//    @Transactional
//    public void testFindBatchByChemicalStructure() {
//        System.out.println("FindBatchByChemicalStructure");
//        String queryStructure = "CC=O";
//        String searchOptions = "";
//
//        String regNumber = "AB-0010";
//        RegistrationCompound compound = new RegistrationCompound();
//        compound.setCas("1000-10-0");
//        compound.setCompoundName("RegCompound 10");
//        compound.setRegNumber(regNumber);
//
//        ChemicalStructure structure1 = new ChemicalStructure();
//        structure1.setId(1001L);
//        structure1.setStructureKey("CC=O");
//        structure1.setStructureData("CC=O");
//
//        ChemicalCompoundComposition composition1 = new ChemicalCompoundComposition();
//        composition1.setCompound(compound);
//        composition1.setChemicalStructure(structure1);
//        composition1.setPercentage(100.0);
//
//        compound = registrationCompoundRepository.save(compound);
//
//        Batch batch = new Batch(compound,1);
//        batch = batchRepository.save(batch);
//
//        compound.getCompositions().add(composition1);
//        compound.getBatches().add(batch);
//
//        compound = registrationCompoundRepository.save(compound);
//
//        assertTrue(compound != null);
//        assertTrue(compound.getId() != null);
//        assertTrue(batch != null);
//        assertTrue(batch.getId() != null);
//
//        BatchContainer container = new BatchContainer(batch);
//        container = containerRepository.save(container);
//
//        Predicate predicate = null;
//        int limit = 10;
//        int offset = 0;
//
//        PageRequest pageable = new PageRequest(
//                offset, limit);
//
//        Page<TestCompoundContainer> page = containerRepository.findByChemicalStructure(
//                queryStructure, StructureSearchType.SUBSTRUCTURE,
//                pageable, predicate, searchOptions,
//                this.containerQueryClass, this.entityPath);
//        List<TestCompoundContainer> results = page.getContent();
//        boolean foundResult = false;
//        for(TestCompoundContainer result : results){
//            if (result.equals(container)) {
//                foundResult = true;
//            }
//        }
//        assertTrue(foundResult);
//    }
}
