# Supplementary material for: Molecule database framework: a framework for creating database applications with chemical structure search capability
Source: J Cheminform. 2013 Dec 11;5:48. doi: 10.1186/1758-2946-5-48 (PMC3892073; doi:10.1186/1758-2946-5-48)
Supplement: Additional file 2 — Molecule Database Framework source code. [file 1758-2946-5-48-S2.zip › src/test/java/org/bitbucket/kienerj/moleculedatabaseframework/repository/RegistrationCompoundRepositoryImpl.java]

/*
 *  Copyright (C) 2013 Joos Kiener <Joos.Kiener@gmail.com>
 *
 *  This program is free software: you can redistribute it and/or modify
 *  it under the terms of the GNU Affero General Public License as published by
 *  the Free Software Foundation, either version 3 of the License, or
 *  (at your option) any later version.
 *
 *  This program is distributed in the hope that it will be useful,
 *  but WITHOUT ANY WARRANTY; without even the implied warranty of
 *  MERCHANTABILITY or FITNESS FOR A PARTICULAR PURPOSE.  See the
 *  GNU Affero General Public License for more details.

 *  You should have received a copy of the GNU Affero General Public License
 *  along with this program.  If not, see <http://www.gnu.org/licenses/>.
 */
package org.bitbucket.kienerj.moleculedatabaseframework.repository;

import javax.persistence.EntityManager;
import org.bitbucket.kienerj.moleculedatabaseframework.entity.RegistrationCompound;
import org.springframework.cache.CacheManager;

/**
 *
 * @author Joos Kiener <Joos.Kiener@gmail.com>
 */
public class RegistrationCompoundRepositoryImpl extends ChemicalCompoundRepositoryImpl<RegistrationCompound>{

    public RegistrationCompoundRepositoryImpl() {
        super();
    }

    public RegistrationCompoundRepositoryImpl(EntityManager entityManager,
            CacheManager cacheManager) {
        super(entityManager, cacheManager);
    }
}
