# Supplementary material for: Molecule database framework: a framework for creating database applications with chemical structure search capability
Source: J Cheminform. 2013 Dec 11;5:48. doi: 10.1186/1758-2946-5-48 (PMC3892073; doi:10.1186/1758-2946-5-48)
Supplement: Additional file 2 — Molecule Database Framework source code. [file 1758-2946-5-48-S2.zip › src/test/java/org/bitbucket/kienerj/moleculedatabaseframework/security/ChemicalCompoundContainerPermissionTest.java]

/*
 *  Copyright (C) 2013 Joos Kiener <Joos.Kiener@gmail.com>
 *
 *  This program is free software: you can redistribute it and/or modify
 *  it under the terms of the GNU Affero General Public License as published by
 *  the Free Software Foundation, either version 3 of the License, or
 *  (at your option) any later version.
 *
 *  This program is distributed in the hope that it will be useful,
 *  but WITHOUT ANY WARRANTY; without even the implied warranty of
 *  MERCHANTABILITY or FITNESS FOR A PARTICULAR PURPOSE.  See the
 *  GNU Affero General Public License for more details.

 *  You should have received a copy of the GNU Affero General Public License
 *  along with this program.  If not, see <http://www.gnu.org/licenses/>.
 */
package org.bitbucket.kienerj.moleculedatabaseframework.security;

import java.util.ArrayList;
import java.util.Arrays;
import java.util.Collection;
import java.util.List;
import org.bitbucket.kienerj.moleculedatabaseframework.entity.TestCompound;
import org.bitbucket.kienerj.moleculedatabaseframework.entity.TestCompoundContainer;
import org.bitbucket.kienerj.moleculedatabaseframework.entity.TestContainable;
import org.junit.Test;
import static org.junit.Assert.*;
import org.springframework.security.access.hierarchicalroles.RoleHierarchy;
import org.springframework.security.core.Authentication;
import static org.mockito.Mockito.*;
import org.mockito.invocation.InvocationOnMock;
import org.mockito.stubbing.Answer;
import org.springframework.security.core.GrantedAuthority;
import org.springframework.security.core.userdetails.UserDetails;
import org.springframework.test.util.ReflectionTestUtils;

/**
 *
 * @author Joos Kiener <Joos.Kiener@gmail.com>
 */
public class ChemicalCompoundContainerPermissionTest {

    private static final long id = 1L;

    public ChemicalCompoundContainerPermissionTest() {
    }

    /**
     * Test if a new ChemicalCompoundContainer and the contained Containable
     * and ChemicalCompound can be saved when the correct privileges are
     * set.
     */
    @Test
    public void testCanCreate() {
        System.out.println("canCreate");


        Authentication authentication = mock(Authentication.class);
        UserDetails userDetails = mock(UserDetails.class);
        // required, determines that current user is authenticated
        when(authentication.getPrincipal()).thenReturn(userDetails);

        // create mocks of privileges
        GrantedAuthority authorityCreateContainer = mock(GrantedAuthority.class);
        when(authorityCreateContainer.getAuthority()).thenReturn("create_TestCompoundContainer");

        GrantedAuthority authorityCreateContainable = mock(GrantedAuthority.class);
        when(authorityCreateContainable.getAuthority()).thenReturn("create_TestContainable");

        GrantedAuthority authorityCreateCompound = mock(GrantedAuthority.class);
        when(authorityCreateCompound.getAuthority()).thenReturn("create_TestCompound");

        RoleHierarchy roleHierarchy = mock(RoleHierarchy.class);
        // see http://stackoverflow.com/questions/7366237/mockito-stubbing-methods-that-return-type-with-bounded-wild-cards
        Answer<Collection<GrantedAuthority>> answer = getGrantedAuthorities(
                authorityCreateContainer,authorityCreateContainable, authorityCreateCompound);
        when(roleHierarchy.getReachableGrantedAuthorities(authentication.getAuthorities())).thenAnswer(answer);

        TestCompoundContainer container = new TestCompoundContainer();
        TestContainable containable = new TestContainable();
        TestCompound compound = new TestCompound();
        container.setContainable(containable);
        containable.setChemicalCompound(compound);

        String permissionType = "save";
        String permissionTarget = "TestCompoundContainer";

        ChemicalCompoundContainerPermission compoundPermission = new ChemicalCompoundContainerPermission();
        ReflectionTestUtils.setField(compoundPermission, "roleHierarchy",
                roleHierarchy, RoleHierarchy.class);

        boolean expResult = true;
        boolean result = compoundPermission.isAllowed(authentication, container, permissionType, permissionTarget);
        assertEquals(expResult, result);
    }

    /**
     * Test if an existing ChemicalCompoundContainer can be deleted if the
     * correct privileges are set.
     *
     */
    @Test
    public void testCanDelete() {
        System.out.println("canDelete");


        Authentication authentication = mock(Authentication.class);
        UserDetails userDetails = mock(UserDetails.class);
        // required, determines that current user is authenticated
        when(authentication.getPrincipal()).thenReturn(userDetails);

        // create mocks of privileges
        GrantedAuthority authorityDeleteContainer = mock(GrantedAuthority.class);
        when(authorityDeleteContainer.getAuthority()).thenReturn("delete_TestCompoundContainer");

        RoleHierarchy roleHierarchy = mock(RoleHierarchy.class);
        // see http://stackoverflow.com/questions/7366237/mockito-stubbing-methods-that-return-type-with-bounded-wild-cards
        Answer<Collection<GrantedAuthority>> answer = getGrantedAuthorities(
                authorityDeleteContainer);
        when(roleHierarchy.getReachableGrantedAuthorities(authentication.getAuthorities())).thenAnswer(answer);

        TestCompoundContainer container = new TestCompoundContainer();

        String permissionType = "delete";
        String permissionTarget = "TestCompoundContainer";

        ChemicalCompoundContainerPermission compoundPermission = new ChemicalCompoundContainerPermission();
        ReflectionTestUtils.setField(compoundPermission, "roleHierarchy",
                roleHierarchy, RoleHierarchy.class);

        boolean expResult = true;
        boolean result = compoundPermission.isAllowed(authentication, container, permissionType, permissionTarget);
        assertEquals(expResult, result);
    }


    /**
     * See
     *
     * http://stackoverflow.com/questions/7366237/mockito-stubbing-methods-that-return-type-with-bounded-wild-cards
     *
     * This is required because authentication.getAuthorities() returns a wildcard
     * generic Collection and because of that
     *
     * when(roleHierarchy.getReachableGrantedAuthorities(authentication.getAuthorities())).thenReturn(authorities);
     *
     * will throw a compiler error.
     *
     * @param <T>
     * @param values
     * @return
     */
    private <T extends GrantedAuthority> Answer<Collection<T>> getGrantedAuthorities(T... values) {
        final List<T> someList = new ArrayList<>();

        someList.addAll(Arrays.asList(values));

        Answer<Collection<T>> answer = new Answer<Collection<T>>() {
            @Override
            public List<T> answer(InvocationOnMock invocation) throws Throwable {
                return someList;
            }
        };
        return answer;
    }
}
