# Supplementary material for: Molecule database framework: a framework for creating database applications with chemical structure search capability
Source: J Cheminform. 2013 Dec 11;5:48. doi: 10.1186/1758-2946-5-48 (PMC3892073; doi:10.1186/1758-2946-5-48)
Supplement: Additional file 2 — Molecule Database Framework source code. [file 1758-2946-5-48-S2.zip › src/test/java/org/bitbucket/kienerj/moleculedatabaseframework/security/ChemicalStructureServiceSecurityIT.java]

/*
 *  Copyright (C) 2013 Joos Kiener <Joos.Kiener@gmail.com>
 *
 *  This program is free software: you can redistribute it and/or modify
 *  it under the terms of the GNU Affero General Public License as published by
 *  the Free Software Foundation, either version 3 of the License, or
 *  (at your option) any later version.
 *
 *  This program is distributed in the hope that it will be useful,
 *  but WITHOUT ANY WARRANTY; without even the implied warranty of
 *  MERCHANTABILITY or FITNESS FOR A PARTICULAR PURPOSE.  See the
 *  GNU Affero General Public License for more details.

 *  You should have received a copy of the GNU Affero General Public License
 *  along with this program.  If not, see <http://www.gnu.org/licenses/>.
 */
package org.bitbucket.kienerj.moleculedatabaseframework.security;

import javax.persistence.EntityManager;
import javax.persistence.PersistenceContext;
import org.bitbucket.kienerj.moleculedatabaseframework.chemistry.ChemicalStructureFactory;
import org.bitbucket.kienerj.moleculedatabaseframework.entity.ChemicalStructure;
import org.bitbucket.kienerj.moleculedatabaseframework.service.ChemicalStructureService;
import org.junit.After;
import org.junit.AfterClass;
import org.junit.Before;
import org.junit.BeforeClass;
import org.junit.Test;
import static org.junit.Assert.*;
import org.junit.runner.RunWith;
import org.springframework.beans.factory.annotation.Autowired;
import org.springframework.security.access.AccessDeniedException;
import org.springframework.security.authentication.UsernamePasswordAuthenticationToken;
import org.springframework.security.core.context.SecurityContextHolder;
import org.springframework.test.annotation.DirtiesContext;
import org.springframework.test.annotation.Rollback;
import org.springframework.test.context.ContextConfiguration;
import org.springframework.test.context.junit4.SpringJUnit4ClassRunner;
import org.springframework.transaction.annotation.Transactional;

/**
 *
 * @author Joos Kiener <Joos.Kiener@gmail.com>
 */
@RunWith(SpringJUnit4ClassRunner.class)
@ContextConfiguration(locations = {
    "classpath:ApplicationContext.xml",
    "classpath:SecurityContext.xml"
})
@DirtiesContext
public class ChemicalStructureServiceSecurityIT {

    private final static Long id = 1000L;
    @PersistenceContext
    private EntityManager entityManager;
    @Autowired
    ChemicalStructureService structureService;
    @Autowired
    private ChemicalStructureFactory chemicalStructureFactory;
    private ChemicalStructure structure;

    public ChemicalStructureServiceSecurityIT() {
    }

    @BeforeClass
    public static void setUpClass() {
    }

    @AfterClass
    public static void tearDownClass() {
    }

    @Before
    public void setUp() {
        String userName = "user";
        String password = "password";
        SecurityContextHolder.getContext().setAuthentication(new UsernamePasswordAuthenticationToken(userName, password));
        structure = structureService.getById(1000L);
        SecurityContextHolder.clearContext();
    }

    @After
    public void tearDown() {
        SecurityContextHolder.clearContext();
    }

    @Test
    public void testGetById() {
        System.out.println("getById");
        String userName = "user";
        String password = "password";
        String structureData = "c1ccccc1";
        SecurityContextHolder.getContext().setAuthentication(new UsernamePasswordAuthenticationToken(userName, password));
        ChemicalStructure expResult = chemicalStructureFactory.createChemicalStructure(structureData);
        ChemicalStructure result = structureService.getById(id);
        assertEquals(expResult, result);
    }

    /**
     * Tests save method when changing the structure of an existing structure.
     * in this case a new one should be created.
     */
    @Test
    public void testSaveStructure() {
        System.out.println("UpdateStructure");
        String userName = "user";
        String password = "password";
        SecurityContextHolder.getContext().setAuthentication(new UsernamePasswordAuthenticationToken(userName, password));

        String newStructure = "CCC";

        Long structureid = structure.getId();

        String inchiKey = structureService.getStandardInChiKey(newStructure);
        structure.setStructureData(newStructure);
        structure.setStructureKey(inchiKey);

        // a new structure should be created
        ChemicalStructure result = structureService.save(structure);

        assertNotNull(result);

        Long resultId = result.getId();

        assertNotNull(resultId);
        assertNotEquals(structureid, resultId);
        assertEquals(inchiKey, result.getStructureKey());
        assertEquals(newStructure, result.getStructureData());

        ChemicalStructure resultByKey = structureService.getByStructureKey(inchiKey);
        assertEquals(result, resultByKey);
        ChemicalStructure resultById = structureService.getById(resultId);
        assertEquals(result, resultById);
    }

    @Test
    @Transactional
    @Rollback(true)
    public void testUpdateExistingStructure() {

        System.out.println("UpdateExistingStructure");
        String userName = "admin";
        String password = "admin";
        SecurityContextHolder.getContext().setAuthentication(new UsernamePasswordAuthenticationToken(userName, password));
        String newStructure = "CCC";

        Long structureid = structure.getId();
        String oldKey = structure.getStructureKey();
        String oldData = structure.getStructureData();

        String inchiKey = structureService.getStandardInChiKey(newStructure);
        structure.setStructureData(newStructure);
        structure.setStructureKey(inchiKey);

        ChemicalStructure result = structureService.updateExistingStructure(structure);

        assertNotNull(result);

        Long resultId = result.getId();

        assertTrue(structureid == resultId);
        assertNotEquals(oldKey, result.getStructureKey());
        assertNotEquals(oldData, result.getStructureData());

        ChemicalStructure resultByKey = structureService.getByStructureKey(inchiKey);
        assertEquals(result, resultByKey);
        ChemicalStructure resultById = structureService.getById(resultId);
        assertEquals(result, resultById);
    }

    @Test(expected = AccessDeniedException.class)
    @Transactional
    @Rollback(true)
    public void testUpdateExistingStructureUnauthorized() {

        System.out.println("UpdateExistingStructureUnauthorized");
        String userName = "user";
        String password = "password";
        SecurityContextHolder.getContext().setAuthentication(new UsernamePasswordAuthenticationToken(userName, password));
        String newStructure = "CCC";

        String inchiKey = structureService.getStandardInChiKey(newStructure);
        structure.setStructureData(newStructure);
        structure.setStructureKey(inchiKey);

        structureService.updateExistingStructure(structure);
        fail("AccessDeniedException should have been thrown.");
    }

}
