# Supplementary material for: Molecule database framework: a framework for creating database applications with chemical structure search capability
Source: J Cheminform. 2013 Dec 11;5:48. doi: 10.1186/1758-2946-5-48 (PMC3892073; doi:10.1186/1758-2946-5-48)
Supplement: Additional file 2 — Molecule Database Framework source code. [file 1758-2946-5-48-S2.zip › src/test/java/org/bitbucket/kienerj/moleculedatabaseframework/security/CompoundServiceSecurityIT.java]

/*
 *  Copyright (C) 2013 Joos Kiener <Joos.Kiener@gmail.com>
 *
 *  This program is free software: you can redistribute it and/or modify
 *  it under the terms of the GNU Affero General Public License as published by
 *  the Free Software Foundation, either version 3 of the License, or
 *  (at your option) any later version.
 *
 *  This program is distributed in the hope that it will be useful,
 *  but WITHOUT ANY WARRANTY; without even the implied warranty of
 *  MERCHANTABILITY or FITNESS FOR A PARTICULAR PURPOSE.  See the
 *  GNU Affero General Public License for more details.

 *  You should have received a copy of the GNU Affero General Public License
 *  along with this program.  If not, see <http://www.gnu.org/licenses/>.
 */
package org.bitbucket.kienerj.moleculedatabaseframework.security;

import org.bitbucket.kienerj.moleculedatabaseframework.chemistry.ChemicalStructureFactory;
import org.bitbucket.kienerj.moleculedatabaseframework.entity.ChemicalCompoundComposition;
import org.bitbucket.kienerj.moleculedatabaseframework.entity.ChemicalStructure;
import org.bitbucket.kienerj.moleculedatabaseframework.entity.TestCompound;
import org.bitbucket.kienerj.moleculedatabaseframework.service.TestCompoundService;
import org.junit.After;
import org.junit.AfterClass;
import static org.junit.Assert.*;
import org.junit.Before;
import org.junit.BeforeClass;
import org.junit.Test;
import org.junit.runner.RunWith;
import org.springframework.beans.factory.annotation.Autowired;
import org.springframework.beans.factory.annotation.Qualifier;
import org.springframework.security.access.AccessDeniedException;
import org.springframework.security.authentication.UsernamePasswordAuthenticationToken;
import org.springframework.security.core.context.SecurityContextHolder;
import org.springframework.test.annotation.DirtiesContext;
import org.springframework.test.annotation.Rollback;
import org.springframework.test.context.ContextConfiguration;
import org.springframework.test.context.junit4.SpringJUnit4ClassRunner;
import org.springframework.transaction.annotation.Transactional;

/**
 *
 * @author Joos Kiener <Joos.Kiener@gmail.com>
 */
@RunWith(SpringJUnit4ClassRunner.class)
@ContextConfiguration(locations = {
    "classpath:ApplicationContext.xml",
    "classpath:SecurityContext.xml"
})
@DirtiesContext
public class CompoundServiceSecurityIT {

    @Autowired
    @Qualifier("testCompoundService")
    private TestCompoundService testCompoundService;
    @Autowired
    private ChemicalStructureFactory chemicalStructureFactory;

    public CompoundServiceSecurityIT() {
    }

    @BeforeClass
    public static void setUpClass() {
    }

    @AfterClass
    public static void tearDownClass() {
    }

    @Before
    public void setUp() {
    }

    @After
    public void tearDown() {
        SecurityContextHolder.clearContext();
    }

    @Test
    public void testGetById() {
        System.out.println("getById");
        String userName = "user";
        String password = "password";
        SecurityContextHolder.getContext().setAuthentication(new UsernamePasswordAuthenticationToken(userName, password));
        Long id = 1000L;
        TestCompound expResult = new TestCompound(id, "Test Compound", "9999-99-9", null, null, null);
        TestCompound result = testCompoundService.getById(id);
        assertEquals(expResult, result);
    }

    /**
     * Tests that a user with write privilege can update a compound he created.
     *
     * Verifies that lastModifiedBy is set to updating user.
     */
    @Test
    @Transactional
    @Rollback(true)
    public void testUpdateCompoundByCreator() {
        System.out.println("UpdateCompoundByCreator");
        String userName = "owner";
        String password = "password";
        SecurityContextHolder.getContext().setAuthentication(new UsernamePasswordAuthenticationToken(userName, password));
        Long id = 1000L;
        TestCompound updatedCompound = testCompoundService.getById(id);
        updatedCompound.setCompoundDescription("This is a compound for testing.");
        TestCompound result = testCompoundService.save(updatedCompound);
        assertEquals(updatedCompound, result);
        assertEquals(updatedCompound.getCompoundDescription(), result.getCompoundDescription());
    }

    /**
     * Tests that unauthorized user can in fact not update an existing compound
     *
     */
    @Test(expected = AccessDeniedException.class)
    @Transactional
    @Rollback(true)
    public void testUpdateCompoundUnauthorized() {
        try {
            System.out.println("UpdateCompoundUnauthorized");
            String userName = "user";
            String password = "password";
            SecurityContextHolder.getContext().setAuthentication(new UsernamePasswordAuthenticationToken(userName, password));
            Long id = 1000L;
            TestCompound updatedCompound = testCompoundService.getById(id);
            updatedCompound.setCompoundDescription("This is a compound for testing.");
            testCompoundService.save(updatedCompound);
        } finally {
            SecurityContextHolder.clearContext();
        }
    }

    @Test
    @Transactional
    @Rollback(true)
    public void testUpdateCompoundByAdmin() {
        System.out.println("UpdateCompoundByAdmin");
        String userName = "admin";
        String password = "admin";
        SecurityContextHolder.getContext().setAuthentication(new UsernamePasswordAuthenticationToken(userName, password));
        Long id = 1000L;
        TestCompound updatedCompound = testCompoundService.getById(id);
        updatedCompound.setCompoundDescription("This is a compound for testing.");
        TestCompound result = testCompoundService.save(updatedCompound);
        assertEquals(updatedCompound, result);
        assertEquals(updatedCompound.getCompoundDescription(), result.getCompoundDescription());
    }

    @Test
    @Transactional
    @Rollback(true)
    public void testCreateCompound() {
        System.out.println("CreateCompound");
        String userName = "creator";
        String password = "password";
        SecurityContextHolder.getContext().setAuthentication(new UsernamePasswordAuthenticationToken(userName, password));

        ChemicalStructure structure1 =
                chemicalStructureFactory.createChemicalStructure("CCCC=O");

        ChemicalStructure structure2 =
                chemicalStructureFactory.createChemicalStructure("CC=O");

        TestCompound compound = new TestCompound();
        compound.setCompoundName("Test Compound");
        compound.setCas("1000-00-0");

        ChemicalCompoundComposition composition1 = new ChemicalCompoundComposition();
        composition1.setCompound(compound);
        composition1.setChemicalStructure(structure1);
        composition1.setPercentage(90.0);

        ChemicalCompoundComposition composition2 = new ChemicalCompoundComposition();
        composition2.setCompound(compound);
        composition2.setChemicalStructure(structure2);
        composition2.setPercentage(10.0);

        compound.getCompositions().add(composition1);
        compound.getCompositions().add(composition2);

        compound = testCompoundService.save(compound);

        assertTrue(compound.getId() != null);
        assertTrue(compound.getCompositions().size() == 2);
        assertEquals(compound.getCreatedBy(), userName);
    }

    /**
     * Admin can use deleteById
     */
    @Test
    @Transactional
    @Rollback(true)
    public void testDeleteByIdAdmin() {
        System.out.println("DeleteByIdAdmin");
        String userName = "admin";
        String password = "admin";
        SecurityContextHolder.getContext().setAuthentication(new UsernamePasswordAuthenticationToken(userName, password));
        Long id = 1000L;
        testCompoundService.deleteById(id);
        TestCompound result = testCompoundService.getById(id);
        assertNull(result);
    }

    /**
     * Delete_Created Permission only works on method delete(entity) and not
     * on deleteById. Hence this test should throw an AccessDeniedException.
     *
     * This is due to a bug in Spring Security:
     * https://jira.springsource.org/browse/SEC-2136
     */
    @Test(expected = AccessDeniedException.class)
    @Transactional
    @Rollback(true)
    public void testDeleteByIdCreator() {
        System.out.println("DeleteByIdCreator");
        String userName = "owner";
        String password = "password";
        SecurityContextHolder.getContext().setAuthentication(new UsernamePasswordAuthenticationToken(userName, password));
        Long id = 1000L;
        testCompoundService.deleteById(id);
        try {
            TestCompound result = testCompoundService.getById(id);
            fail("AccessDeniedException should have been thrown");
        } finally {
            SecurityContextHolder.clearContext();
        }
    }
}
