# Supplementary material for: Molecule database framework: a framework for creating database applications with chemical structure search capability
Source: J Cheminform. 2013 Dec 11;5:48. doi: 10.1186/1758-2946-5-48 (PMC3892073; doi:10.1186/1758-2946-5-48)
Supplement: Additional file 2 — Molecule Database Framework source code. [file 1758-2946-5-48-S2.zip › src/test/java/org/bitbucket/kienerj/moleculedatabaseframework/security/ContainableServiceSecurityIT.java]

/*
 *  Copyright (C) 2013 Joos Kiener <Joos.Kiener@gmail.com>
 *
 *  This program is free software: you can redistribute it and/or modify
 *  it under the terms of the GNU Affero General Public License as published by
 *  the Free Software Foundation, either version 3 of the License, or
 *  (at your option) any later version.
 *
 *  This program is distributed in the hope that it will be useful,
 *  but WITHOUT ANY WARRANTY; without even the implied warranty of
 *  MERCHANTABILITY or FITNESS FOR A PARTICULAR PURPOSE.  See the
 *  GNU Affero General Public License for more details.

 *  You should have received a copy of the GNU Affero General Public License
 *  along with this program.  If not, see <http://www.gnu.org/licenses/>.
 */
package org.bitbucket.kienerj.moleculedatabaseframework.security;

import org.bitbucket.kienerj.moleculedatabaseframework.chemistry.ChemicalStructureFactory;
import org.bitbucket.kienerj.moleculedatabaseframework.entity.ChemicalCompoundComposition;
import org.bitbucket.kienerj.moleculedatabaseframework.entity.ChemicalStructure;
import org.bitbucket.kienerj.moleculedatabaseframework.entity.TestCompound;
import org.bitbucket.kienerj.moleculedatabaseframework.entity.TestContainable;
import org.bitbucket.kienerj.moleculedatabaseframework.service.TestContainableService;
import org.junit.After;
import org.junit.AfterClass;
import org.junit.Before;
import org.junit.BeforeClass;
import org.junit.Test;
import static org.junit.Assert.*;
import org.junit.runner.RunWith;
import org.springframework.beans.factory.annotation.Autowired;
import org.springframework.security.access.AccessDeniedException;
import org.springframework.security.authentication.UsernamePasswordAuthenticationToken;
import org.springframework.security.core.context.SecurityContextHolder;
import org.springframework.test.annotation.DirtiesContext;
import org.springframework.test.annotation.Rollback;
import org.springframework.test.context.ContextConfiguration;
import org.springframework.test.context.junit4.SpringJUnit4ClassRunner;
import org.springframework.transaction.annotation.Transactional;

/**
 *
 * @author Joos Kiener <Joos.Kiener@gmail.com>
 */
@RunWith(SpringJUnit4ClassRunner.class)
@ContextConfiguration(locations = {
    "classpath:ApplicationContext.xml",
    "classpath:SecurityContext.xml"
})
@DirtiesContext
public class ContainableServiceSecurityIT {

    private final static Long id = 1000L;
    @Autowired
    private TestContainableService containableService;
    private TestContainable containable;
    private TestCompound compound;

    public ContainableServiceSecurityIT() {
    }

    @BeforeClass
    public static void setUpClass() {
    }

    @AfterClass
    public static void tearDownClass() {
    }

    @Before
    public void setUp() {

        String userName = "admin";
        String password = "admin";
        SecurityContextHolder.getContext().setAuthentication(new UsernamePasswordAuthenticationToken(userName, password));
        containable = containableService.getById(id);

        compound = new TestCompound(id, "Test Compound", "9999-99-9",
                "Compound Description", null, null);

        ChemicalStructure structure1 = new ChemicalStructure("UHOVQNZJYSORNB-UHFFFAOYSA-N", "c1ccccc1", 0);
        ChemicalCompoundComposition composition1 = new ChemicalCompoundComposition(compound, structure1, 80d);

        ChemicalStructure structure2 = new ChemicalStructure("IKHGUXGNUITLKF-UHFFFAOYSA-N", "CC=O", 0);
        ChemicalCompoundComposition composition2 = new ChemicalCompoundComposition(compound, structure2, 20d);

        compound.addComposition(composition1);
        compound.addComposition(composition2);
        compound.getContainables().add(containable);
        SecurityContextHolder.clearContext();
    }

    @After
    public void tearDown() {
        SecurityContextHolder.clearContext();
    }

    @Test
    public void testGetById() {
        System.out.println("getById");
        String userName = "user";
        String password = "password";
        String testProperty = "test1000";
        SecurityContextHolder.getContext().setAuthentication(new UsernamePasswordAuthenticationToken(userName, password));
        TestContainable expResult = new TestContainable(id, testProperty, compound);
        TestContainable result = containableService.getById(id);
        assertEquals(expResult, result);
    }

    @Test
    @Transactional
    @Rollback(true)
    public void testUpdateByCreator() {
        System.out.println("UpdateByCreator");
        String userName = "owner";
        String password = "password";
        String testProperty = "test2000";
        SecurityContextHolder.getContext().setAuthentication(new UsernamePasswordAuthenticationToken(userName, password));

        containable.setTestProperty(testProperty);
        TestContainable expResult = new TestContainable(id, testProperty, compound);
        TestContainable result = containableService.save(containable);

        assertNotNull(result);
        assertNotNull(result.getId());
        assertEquals(expResult, result);
    }

    @Test(expected = AccessDeniedException.class)
    @Transactional
    @Rollback(true)
    public void testUpdateUnauthorized() {
        try {
            System.out.println("UpdateUnauthorized");
            String userName = "user";
            String password = "password";
            String testProperty = "test2000";
            SecurityContextHolder.getContext().setAuthentication(new UsernamePasswordAuthenticationToken(userName, password));

            containable.setTestProperty(testProperty);
            containableService.save(containable);
            fail("AccessDeniedException should have been thrown.");
        } finally {
            SecurityContextHolder.clearContext();
        }
    }

    @Test
    @Transactional
    @Rollback(true)
    public void testUpdateByAdmin() {
        System.out.println("UpdateByAdmin");
        String userName = "admin";
        String password = "admin";
        String testProperty = "test2000";
        SecurityContextHolder.getContext().setAuthentication(new UsernamePasswordAuthenticationToken(userName, password));

        containable.setTestProperty(testProperty);
        TestContainable expResult = new TestContainable(id, testProperty, compound);
        TestContainable result = containableService.save(containable);

        assertNotNull(result);
        assertNotNull(result.getId());
        assertEquals(expResult, result);
    }

    @Test
    @Transactional
    @Rollback(true)
    public void testCreate() {
        System.out.println("create");
        String userName = "creator";
        String password = "password";
        String testProperty = "test2000";
        SecurityContextHolder.getContext().setAuthentication(new UsernamePasswordAuthenticationToken(userName, password));
        Long id2 = 2L;

        TestCompound compound2 = new TestCompound("Benzene", "71-43-2",
                "Compound Description", null, null);
        ChemicalStructure structure = new ChemicalStructure("UHOVQNZJYSORNB-UHFFFAOYSA-N", "c1ccccc1", 0);
        ChemicalCompoundComposition composition2 = new ChemicalCompoundComposition(compound2, structure, 100d);
        TestContainable containable2 = new TestContainable(testProperty, compound2);
        compound2.addComposition(composition2);
        compound2.addContainable(containable2);

        TestContainable expResult = new TestContainable(id2, testProperty, compound2);

        TestContainable result = containableService.save(containable2);
        assertNotNull(result);
        assertNotNull(result.getId());
        assertEquals(expResult, result);
        assertEquals(userName, result.getCreatedBy());
    }

    /**
     * Admin can use deleteById
     */
    @Test
    @Transactional
    @Rollback(true)
    public void testDeleteByIdAdmin() {
        System.out.println("DeleteByIdAdmin");
        String userName = "admin";
        String password = "admin";
        SecurityContextHolder.getContext().setAuthentication(new UsernamePasswordAuthenticationToken(userName, password));
        containableService.deleteById(id);
        TestContainable result = containableService.getById(id);
        assertNull(result);
        SecurityContextHolder.clearContext();
    }

    /**
     * Delete_Created Permission only works on method delete(entity) and not
     * on deleteById. Hence this test should throw an AccessDeniedException.
     *
     * This is due to a bug in Spring Security:
     * https://jira.springsource.org/browse/SEC-2136
     */
    @Test(expected = AccessDeniedException.class)
    @Transactional
    @Rollback(true)
    public void testDeleteByIdCreator() {
        System.out.println("DeleteByIdCreator");
        String userName = "owner";
        String password = "password";
        SecurityContextHolder.getContext().setAuthentication(new UsernamePasswordAuthenticationToken(userName, password));
        containableService.deleteById(id);
        try {
            TestContainable result = containableService.getById(id);
            fail("AccessDeniedException should have been thrown");
        } finally {
            SecurityContextHolder.clearContext();
        }
    }
}
