# Supplementary material for: Molecule database framework: a framework for creating database applications with chemical structure search capability
Source: J Cheminform. 2013 Dec 11;5:48. doi: 10.1186/1758-2946-5-48 (PMC3892073; doi:10.1186/1758-2946-5-48)
Supplement: Additional file 2 — Molecule Database Framework source code. [file 1758-2946-5-48-S2.zip › src/test/java/org/bitbucket/kienerj/moleculedatabaseframework/security/ContainerServiceSecurityIT.java]

/*
 *  Copyright (C) 2013 Joos Kiener <Joos.Kiener@gmail.com>
 *
 *  This program is free software: you can redistribute it and/or modify
 *  it under the terms of the GNU Affero General Public License as published by
 *  the Free Software Foundation, either version 3 of the License, or
 *  (at your option) any later version.
 *
 *  This program is distributed in the hope that it will be useful,
 *  but WITHOUT ANY WARRANTY; without even the implied warranty of
 *  MERCHANTABILITY or FITNESS FOR A PARTICULAR PURPOSE.  See the
 *  GNU Affero General Public License for more details.

 *  You should have received a copy of the GNU Affero General Public License
 *  along with this program.  If not, see <http://www.gnu.org/licenses/>.
 */
package org.bitbucket.kienerj.moleculedatabaseframework.security;

import com.mysema.query.types.Predicate;
import java.util.List;
import org.bitbucket.kienerj.moleculedatabaseframework.chemistry.ChemicalStructureFactory;
import org.bitbucket.kienerj.moleculedatabaseframework.entity.Batch;
import org.bitbucket.kienerj.moleculedatabaseframework.entity.ChemicalCompoundComposition;
import org.bitbucket.kienerj.moleculedatabaseframework.entity.ChemicalStructure;
import org.bitbucket.kienerj.moleculedatabaseframework.entity.QTestCompoundContainer;
import org.bitbucket.kienerj.moleculedatabaseframework.entity.RegistrationCompound;
import org.bitbucket.kienerj.moleculedatabaseframework.entity.TestCompound;
import org.bitbucket.kienerj.moleculedatabaseframework.entity.TestCompoundContainer;
import org.bitbucket.kienerj.moleculedatabaseframework.entity.TestContainable;
import org.bitbucket.kienerj.moleculedatabaseframework.service.CompoundContainerService;
import org.bitbucket.kienerj.moleculedatabaseframework.service.TestContainableService;
import org.bitbucket.kienerj.moleculedatabaseframework.structuresearch.StructureSearchType;
import org.junit.After;
import org.junit.AfterClass;
import static org.junit.Assert.*;
import org.junit.Before;
import org.junit.BeforeClass;
import org.junit.Test;
import org.junit.runner.RunWith;
import org.springframework.beans.factory.annotation.Autowired;
import org.springframework.data.domain.PageRequest;
import org.springframework.data.domain.Sort;
import org.springframework.security.access.AccessDeniedException;
import org.springframework.security.authentication.UsernamePasswordAuthenticationToken;
import org.springframework.security.core.context.SecurityContextHolder;
import org.springframework.test.annotation.DirtiesContext;
import org.springframework.test.annotation.Rollback;
import org.springframework.test.context.ContextConfiguration;
import org.springframework.test.context.junit4.SpringJUnit4ClassRunner;
import org.springframework.transaction.annotation.Transactional;

/**
 *
 * @author Joos Kiener <Joos.Kiener@gmail.com>
 */
@RunWith(SpringJUnit4ClassRunner.class)
@ContextConfiguration(locations = {
    "classpath:ApplicationContext.xml",
    "classpath:SecurityContext.xml"
})
@DirtiesContext
public class ContainerServiceSecurityIT {

    @Autowired
    private CompoundContainerService<TestCompoundContainer> compoundContainerService;
    @Autowired
    private TestContainableService testContainableService;
    @Autowired
    private ChemicalStructureFactory chemicalStructureFactory;

    public ContainerServiceSecurityIT() {
    }

    @BeforeClass
    public static void setUpClass() {
    }

    @AfterClass
    public static void tearDownClass() {
    }

    @Before
    public void setUp() {
    }

    @After
    public void tearDown() {
        SecurityContextHolder.clearContext();
    }

    @Test
    public void testGetById() {
        System.out.println("getById");
        String userName = "user";
        String password = "password";
        SecurityContextHolder.getContext().setAuthentication(new UsernamePasswordAuthenticationToken(userName, password));
        Long id = 1000L;
        TestCompoundContainer result = compoundContainerService.getById(id);
        assertEquals(id, result.getId());
    }

    @Test
    @Transactional
    @Rollback(true)
    public void testGetByIdUnauthorizedCompound() {
        System.out.println("getByIdUnauthorizedCompound");
        String userName = "user";
        String password = "password";
        SecurityContextHolder.getContext().setAuthentication(new UsernamePasswordAuthenticationToken(userName, password));
        TestCompoundContainer testContainer = createBatchContainer("CCC=O", "2100-00-1", "AB-0003", 1);
        Long id = testContainer.getId();
        TestCompoundContainer result = compoundContainerService.getById(id);
        assertTrue(result == null);
    }

    @Test
    @Transactional
    @Rollback(true)
    public void testFindAllLimitedToReadableCompounds() {
        System.out.println("FindAllLimitedToReadableCompounds");
        String userName = "user";
        String password = "password";
        SecurityContextHolder.getContext().setAuthentication(new UsernamePasswordAuthenticationToken(userName, password));

        createBatchContainer("CC=O", "1000-00-0", "AB-0001", 1);

        QTestCompoundContainer queryContainer = new QTestCompoundContainer("chemicalCompoundContainer");
        Predicate predicate = queryContainer.barcode.startsWith("C");
        List<TestCompoundContainer> result = compoundContainerService.findAll(predicate);
        assertTrue(result.size() == 1);
    }

    @Test
    @Transactional
    @Rollback(true)
    public void testSubstructureSearch() {
        System.out.println("SubstructureSearch");
        String userName = "user";
        String password = "password";
        String structureData = "c1ccccc1";
        SecurityContextHolder.getContext().setAuthentication(new UsernamePasswordAuthenticationToken(userName, password));

        createBatchContainer("c1ccccc1CC=O", "1000-00-0", "AB-0002", 1);

        StructureSearchType searchType = StructureSearchType.SUBSTRUCTURE;
        PageRequest pageable = new PageRequest(
                0, 10, new Sort(
                new Sort.Order(Sort.Direction.ASC, "id")));

        List<TestCompoundContainer> containers = compoundContainerService
                .findByChemicalStructure(structureData, searchType, pageable).getContent();
        assertTrue(containers.size() == 1);
        assertTrue(containers.get(0).getChemicalCompound() instanceof TestCompound);
    }

    @Test
    @Transactional
    @Rollback(true)
    public void testUpdateContainer() {
        System.out.println("updateContainer");
        String userName = "editor";
        String password = "password";
        String barcode = "A0001";
        SecurityContextHolder.getContext().setAuthentication(new UsernamePasswordAuthenticationToken(userName, password));
        Long id = 1000L;
        TestCompoundContainer result = compoundContainerService.getById(id);
        assertNotNull(result);
        result.setBarcode(barcode);
        result = compoundContainerService.save(result);
        assertEquals(result.getBarcode(), barcode);
    }

    /**
     * Checks that an update to Containable is not Cascaded!
     * Hence assertNotEquals(testProperty, result.getTestProperty()); is correct
     * way to check this.
     */
    @Test
    public void testUpdateContainableInContainer() {
        System.out.println("updateContainableInContainer");
        String userName = "editor";
        String password = "password";
        String testProperty = "changed";
        SecurityContextHolder.getContext().setAuthentication(new UsernamePasswordAuthenticationToken(userName, password));
        Long id = 1000L;
        TestCompoundContainer<TestContainable> container = compoundContainerService.getById(id);
        assertNotNull(container);
        container.getContainable().setTestProperty(testProperty);
        compoundContainerService.save(container);
        TestContainable result = testContainableService.getById(id);
        assertNotNull(result);
        assertNotEquals(testProperty, result.getTestProperty());
    }

    private TestCompoundContainer<Batch> createBatchContainer(String structureData,
            String cas, String regNumber, int batchNumber) {

        RegistrationCompound regCompound = new RegistrationCompound();
        regCompound.setCompoundName("Registration Compound");
        regCompound.setCas(cas);
        regCompound.setRegNumber(regNumber);

        ChemicalStructure structure =
                chemicalStructureFactory.createChemicalStructure(structureData);

        ChemicalCompoundComposition composition = new ChemicalCompoundComposition();
        composition.setCompound(regCompound);
        composition.setChemicalStructure(structure);
        composition.setPercentage(100.0);

        regCompound.getCompositions().add(composition);

        Batch batch = new Batch(regCompound, batchNumber);

        regCompound.getBatches().add(batch);

        TestCompoundContainer testContainer = new TestCompoundContainer("C00001", batch);
        testContainer = compoundContainerService.save(testContainer);
        return testContainer;
    }

    @Transactional
    @Rollback(true)
    @Test
    public void testDeleteByIdAdmin() {
        System.out.println("DeleteByIdAdmin");
        String userName = "admin";
        String password = "admin";
        SecurityContextHolder.getContext().setAuthentication(new UsernamePasswordAuthenticationToken(userName, password));
        Long id = 1000L;
        compoundContainerService.deleteById(id);
        TestCompoundContainer result = compoundContainerService.getById(id);
        assertNull(result);
    }

    /**
     * Delete_Created Permission only works on method delete(entity) and not
     * on deleteById. Hence this test should throw an AccessDeniedException.
     *
     * This is due to a bug in Spring Security:
     * https://jira.springsource.org/browse/SEC-2136
     */
    @Transactional
    @Rollback(true)
    @Test(expected = AccessDeniedException.class)
    public void testDeleteByIdCreator() {
        System.out.println("DeleteByIdAdmin");
        String userName = "owner";
        String password = "password";
        SecurityContextHolder.getContext().setAuthentication(new UsernamePasswordAuthenticationToken(userName, password));
        Long id = 1000L;
        compoundContainerService.deleteById(id);
        try {
            TestCompoundContainer result = compoundContainerService.getById(id);
            fail("AccessDeniedException should have been thrown");
        } finally {
            SecurityContextHolder.clearContext();
        }
    }
}
