# Supplementary material for: Molecule database framework: a framework for creating database applications with chemical structure search capability
Source: J Cheminform. 2013 Dec 11;5:48. doi: 10.1186/1758-2946-5-48 (PMC3892073; doi:10.1186/1758-2946-5-48)
Supplement: Additional file 2 — Molecule Database Framework source code. [file 1758-2946-5-48-S2.zip › src/test/java/org/bitbucket/kienerj/moleculedatabaseframework/service/BatchServiceImpl.java]

/*
 * Copyright (C) 2013 Joos Kiener <Joos.Kiener@gmail.com>
 *
 * This program is free software: you can redistribute it and/or modify
 * it under the terms of the GNU Affero General Public License as
 * published by the Free Software Foundation, either version 3 of the
 * License, or (at your option) any later version.
 *
 * This program is distributed in the hope that it will be useful,
 * but WITHOUT ANY WARRANTY; without even the implied warranty of
 * MERCHANTABILITY or FITNESS FOR A PARTICULAR PURPOSE.  See the
 * GNU Affero General Public License for more details.
 *
 * You should have received a copy of the GNU Affero General Public License
 * along with this program.  If not, see <http://www.gnu.org/licenses/>.
 */
package org.bitbucket.kienerj.moleculedatabaseframework.service;

import com.mysema.query.types.Predicate;
import java.util.HashMap;
import java.util.List;
import java.util.Map;
import org.bitbucket.kienerj.moleculedatabaseframework.entity.Batch;
import org.bitbucket.kienerj.moleculedatabaseframework.entity.QBatch;
import org.bitbucket.kienerj.moleculedatabaseframework.entity.RegistrationCompound;
import org.bitbucket.kienerj.moleculedatabaseframework.io.SdfRecord;
import org.bitbucket.kienerj.moleculedatabaseframework.repository.BatchRepository;
import org.bitbucket.kienerj.moleculedatabaseframework.repository.ContainableRepository;
import org.springframework.beans.factory.annotation.Autowired;
import org.springframework.beans.factory.annotation.Qualifier;
import org.springframework.stereotype.Service;

/**
 *
 * @author Joos Kiener <Joos.Kiener@gmail.com>
 */
@Service("batchService")
public class BatchServiceImpl extends ContainableServiceImpl<Batch, RegistrationCompound>
        implements BatchService {

    @Autowired
    private BatchRepository repository;
    @Qualifier("registrationCompoundService")
    @Autowired
    private RegistrationCompoundService compoundService;

    public BatchServiceImpl() {
        super(Batch.class, RegistrationCompound.class);
    }

    @Override
    protected ContainableRepository<Batch> getRepository() {
        return this.repository;
    }

    @Override
    protected ChemicalCompoundService<RegistrationCompound> getChemicalCompoundService() {
        return this.compoundService;
    }

    @Override
    public List<Batch> findByRegNumber(String regNumber){
        return repository.findByRegNumber(regNumber);
    }

    /**
     * {@inheritDoc}
     */
    @Override
    public UniquenesscheckResult checkUniqueness(Batch containable){
        QBatch qContainable = QBatch.batch;
        Predicate predicate = qContainable.batchNumber.eq(containable.getBatchNumber())
                .and(qContainable.chemicalCompound.eq(containable.getChemicalCompound()));
        Batch result = getRepository().findOne(predicate) ;

        HashMap<String, Object> fields = new HashMap<>();
        boolean isUnique = true;

        if (result != null){
            fields.put("Unqique batch number per RegistrationCompound", containable.getBatchNumber());
            isUnique = false;
        }
        return new UniquenesscheckResult(isUnique, fields);
    }

    /**
     * {@inheritDoc}
     */
    @Override
    public Batch getExistingContainable(SdfRecord sdfRecord,
            Map<String, String> mappedContainableProperties,
            Map<String, String> mappedCompoundProperties) {


        String containableProperty = "batchNumber";
        String compoundProperty = "regNumber";

        if (mappedContainableProperties == null
                || !mappedContainableProperties.containsValue(containableProperty)) {
            return null;
        }

        if (mappedCompoundProperties == null
                || !mappedCompoundProperties.containsValue(compoundProperty)) {
            return null;
        }

        String uniqueKeyBatch = null;
        for (Map.Entry<String, String> entry : mappedContainableProperties.entrySet()) {
            if (entry.getValue().equals(containableProperty)) {
                uniqueKeyBatch = entry.getKey();
                break;
            }
        }
        Integer batchNumber = Integer.parseInt(sdfRecord.getProperty(uniqueKeyBatch));

        String uniqueKeyRegNumber = null;
        for (Map.Entry<String, String> entry : mappedCompoundProperties.entrySet()) {
            if (entry.getValue().equals(compoundProperty)) {
                uniqueKeyRegNumber = entry.getKey();
                break;
            }
        }

        String regNumber = sdfRecord.getProperty(uniqueKeyRegNumber);
        QBatch batch = QBatch.batch;
        Predicate predicate = batch.batchNumber.eq(batchNumber)
                .and(batch.chemicalCompound.regNumber.eq(regNumber));

        Batch containable = findOne(predicate);
        return containable;
    }
}
