# Supplementary material for: Molecule database framework: a framework for creating database applications with chemical structure search capability
Source: J Cheminform. 2013 Dec 11;5:48. doi: 10.1186/1758-2946-5-48 (PMC3892073; doi:10.1186/1758-2946-5-48)
Supplement: Additional file 2 — Molecule Database Framework source code. [file 1758-2946-5-48-S2.zip › src/test/java/org/bitbucket/kienerj/moleculedatabaseframework/service/ChemicalCompoundServiceImplIT.java]

/*
 *  Copyright (C) 2012 Joos Kiener <Joos.Kiener@gmail.com>
 *
 *  This program is free software: you can redistribute it and/or modify
 *  it under the terms of the GNU Affero General Public License as published by
 *  the Free Software Foundation, either version 3 of the License, or
 *  (at your option) any later version.
 *
 *  This program is distributed in the hope that it will be useful,
 *  but WITHOUT ANY WARRANTY; without even the implied warranty of
 *  MERCHANTABILITY or FITNESS FOR A PARTICULAR PURPOSE.  See the
 *  GNU Affero General Public License for more details.

 *  You should have received a copy of the GNU Affero General Public License
 *  along with this program.  If not, see <http://www.gnu.org/licenses/>.
 */
package org.bitbucket.kienerj.moleculedatabaseframework.service;

import com.mysema.query.types.Predicate;
import java.io.IOException;
import java.io.InputStream;
import java.io.InputStreamReader;
import java.io.Reader;
import java.io.StringWriter;
import java.util.ArrayList;
import java.util.HashMap;
import java.util.HashSet;
import java.util.List;
import java.util.Map;
import java.util.Set;
import java.util.regex.Pattern;
import org.bitbucket.kienerj.moleculedatabaseframework.chemistry.ChemicalStructureFactory;
import org.bitbucket.kienerj.moleculedatabaseframework.entity.ChemicalCompoundComposition;
import org.bitbucket.kienerj.moleculedatabaseframework.entity.ChemicalStructure;
import org.bitbucket.kienerj.moleculedatabaseframework.entity.QChemicalStructure;
import org.bitbucket.kienerj.moleculedatabaseframework.entity.QTestCompound;
import org.bitbucket.kienerj.moleculedatabaseframework.entity.RegistrationCompound;
import org.bitbucket.kienerj.moleculedatabaseframework.entity.TestCompound;
import org.bitbucket.kienerj.moleculedatabaseframework.io.EntityImportResult;
import org.bitbucket.kienerj.moleculedatabaseframework.sql.EntityVersionConflictException;
import org.bitbucket.kienerj.moleculedatabaseframework.structuresearch.StructureSearchType;
import org.junit.After;
import org.junit.AfterClass;
import static org.junit.Assert.*;
import org.junit.Before;
import org.junit.BeforeClass;
import org.junit.Test;
import org.junit.runner.RunWith;
import org.springframework.beans.factory.annotation.Autowired;
import org.springframework.beans.factory.annotation.Qualifier;
import org.springframework.dao.DataIntegrityViolationException;
import org.springframework.data.domain.PageRequest;
import org.springframework.data.domain.Sort;
import org.springframework.test.annotation.DirtiesContext;
import org.springframework.test.annotation.Rollback;
import org.springframework.test.context.ContextConfiguration;
import org.springframework.test.context.junit4.SpringJUnit4ClassRunner;
import org.springframework.transaction.annotation.Transactional;

/**
 *
 * @author Joos Kiener <Joos.Kiener@gmail.com>
 */
@RunWith(SpringJUnit4ClassRunner.class)
@ContextConfiguration("classpath:ApplicationContext.xml")
@DirtiesContext
public class ChemicalCompoundServiceImplIT {

    private static final Long id = 1000L;
    @Autowired
    @Qualifier("testCompoundService")
    private TestCompoundService testCompoundService;
    @Autowired
    @Qualifier("registrationCompoundService")
    private RegistrationCompoundService registrationCompoundService;
    @Autowired
    private ChemicalStructureFactory chemicalStructureFactory;

    public ChemicalCompoundServiceImplIT() {
    }

    @BeforeClass
    public static void setUpClass() {
    }

    @AfterClass
    public static void tearDownClass() {
    }

    @Before
    public void setUp() {
    }

    @After
    public void tearDown() {
    }

    /**
     * Test of getById method, of class ChemicalCompoundServiceImpl.
     */
    @Test
    public void testGetById_Long() {
        System.out.println("getById");
        TestCompound expResult = new TestCompound(id, "Test Compound", "9999-99-9", null, null, null);
        TestCompound result = testCompoundService.getById(id);
        assertEquals(expResult, result);
    }

    @Test
    public void testGetByIdLoadLazyCollections() {
        System.out.println("getById");
        TestCompound expResult = new TestCompound(id, "Test Compound", "9999-99-9", null, null, null);
        TestCompound result = testCompoundService.getById(id, true, true);
        assertEquals(expResult, result);
        assertNotNull(result.getCompositions().toArray()[0]);
        assertNotNull(result.getContainables().toArray()[0]);
    }

    /**
     * Test of getById method, of class ChemicalCompoundServiceImpl.
     */
    @Test
    public void testGetById_List() {
        System.out.println("getById");
        ArrayList<Long> ids = new ArrayList<>();
        ids.add(id);
        List<TestCompound> compounds = testCompoundService.getById(ids);
        assertTrue(compounds.size() == 1);
        assertTrue(1000L == compounds.get(0).getId());
    }

    /**
     * Test of getById method, of class ChemicalCompoundServiceImpl.
     */
    @Test
    public void testGetByCas() {
        System.out.println("getByCas");
        String cas = "9999-99-9";
        TestCompound expResult = new TestCompound(id, "Test Compound", cas, null, null, null);
        TestCompound result = testCompoundService.getByCas(cas);
        assertEquals(expResult, result);
    }

    @Test
    public void testGetCompositions() {
        System.out.println("getCompositions");
        TestCompound compound = testCompoundService.getById(id);
        List<ChemicalCompoundComposition> compositions =
                testCompoundService.getCompositions(compound);
        ChemicalStructure structure = new ChemicalStructure(1000L, "UHOVQNZJYSORNB-UHFFFAOYSA-N", "c1ccccc1", 0);
        ChemicalCompoundComposition composition = new ChemicalCompoundComposition(compound, structure, 80d);
        assertNotNull(compositions);
        assertTrue(compositions.size() == 2);
        assertTrue(compositions.contains(composition));
    }

    @Test
    public void testGetCompositionsById() {
        System.out.println("getCompositionsById");
        TestCompound compound = testCompoundService.getById(id);
        List<ChemicalCompoundComposition> compositions =
                testCompoundService.getCompositions(id);
        ChemicalStructure structure = new ChemicalStructure(id, "UHOVQNZJYSORNB-UHFFFAOYSA-N", "c1ccccc1", 0);
        ChemicalCompoundComposition composition = new ChemicalCompoundComposition(compound, structure, 80d);
        assertNotNull(compositions);
        assertTrue(compositions.size() == 2);
        assertTrue(compositions.contains(composition));
    }

    @Test
    public void testFindOne() {
        System.out.println("findOne");
        Predicate predicate = QTestCompound.testCompound.compoundName.eq("Test Compound");
        TestCompound compound = testCompoundService.findOne(predicate);
        assertNotNull(compound);
        assertEquals(id, compound.getId());
    }

    @Test
    public void testFindAll() {
        System.out.println("findAll");
        Predicate predicate = QTestCompound.testCompound.compoundName.startsWith("Test");
        List<TestCompound> compounds = testCompoundService.findAll(predicate);
        assertNotNull(compounds);
        assertTrue(compounds.size() == 1);
        assertEquals(id, compounds.get(0).getId());
    }

    /**
     * Test findByChemicalStructure method
     */
    @Test
    public void testSubstructureSearch() {
        System.out.println("Test Substructure Search");

        String structureData = "c1ccccc1";

        TestCompound expResult = testCompoundService.getById(id);

        PageRequest pageable = new PageRequest(
                0, 10, new Sort(
                new Sort.Order(Sort.Direction.ASC, "compoundName")));

        List<TestCompound> result = testCompoundService.findByChemicalStructure(
                structureData, StructureSearchType.SUBSTRUCTURE, pageable).getContent();
        assertTrue(result.contains(expResult));
    }

    /**
     * filters by structure and Molecular weight. checks if the mw filter does
     * not exclude valid results
     */
    @Test
    public void testSubstructureSearchAndMW() {
        System.out.println("Test Substructure Search and MW");

        String structureData = "c1ccccc1";

        TestCompound expResult = testCompoundService.getById(id);

        PageRequest pageable = new PageRequest(
                0, 10, new Sort(
                new Sort.Order(Sort.Direction.ASC, "compoundName")));
        Predicate predicate = QChemicalStructure.chemicalStructure.molecularWeight.gt(50.5);
        List<TestCompound> result = testCompoundService.findByChemicalStructure(
                structureData, StructureSearchType.SUBSTRUCTURE, pageable, predicate).getContent();
        assertTrue(result.contains(expResult));
    }

    /**
     * filters by structure and Molecular weight. checks that results in fact
     * are filtered based on molecular weight.
     */
    @Test
    public void testSubstructureSearchAndMWNoResult() {
        System.out.println("Test Substructure Search and MW No Result");

        String structureData = "c1ccccc1";

        PageRequest pageable = new PageRequest(
                0, 10, new Sort(
                new Sort.Order(Sort.Direction.ASC, "compoundName")));
        Predicate predicate = QChemicalStructure.chemicalStructure.molecularWeight.gt(100);
        List<TestCompound> result = testCompoundService.findByChemicalStructure(
                structureData, StructureSearchType.SUBSTRUCTURE, pageable, predicate).getContent();
        assertTrue(result.isEmpty());
    }

    /**
     * Test findByChemicalStructure method that return a
     * <code>List<Long></code>.
     */
    @Test
    public void testSubstructureSearchIdResults() {
        System.out.println("SubstructureSearchIdResults");

        String structureData = "c1ccccc1";

        List<Long> expResult = new ArrayList<>();
        expResult.add(id);

        List<Long> result = testCompoundService.findByChemicalStructure(
                structureData, StructureSearchType.SUBSTRUCTURE);
        assertEquals(expResult, result);
    }

    /**
     * Test of save method, of class ChemicalCompoundServiceImpl.
     */
    @Test
    @Transactional
    @Rollback(true)
    public void testSave() {
        try {
            System.out.println("save");
            ChemicalStructure structure1 =
                    chemicalStructureFactory.createChemicalStructure("CCCC=O");

            ChemicalStructure structure2 =
                    chemicalStructureFactory.createChemicalStructure("CC=O");

            TestCompound compound = new TestCompound();
            compound.setCompoundName("Test Compound");
            compound.setCas("1000-00-0");

            ChemicalCompoundComposition composition1 = new ChemicalCompoundComposition();
            composition1.setCompound(compound);
            composition1.setChemicalStructure(structure1);
            composition1.setPercentage(90.0);

            ChemicalCompoundComposition composition2 = new ChemicalCompoundComposition();
            composition2.setCompound(compound);
            composition2.setChemicalStructure(structure2);
            composition2.setPercentage(10.0);

            compound.getCompositions().add(composition1);
            compound.getCompositions().add(composition2);

            compound = testCompoundService.save(compound);

            assertTrue(compound.getId() != null);
            assertTrue(compound.getCompositions().size() == 2);

            TestCompound compoundFromDB =
                    testCompoundService.getById(compound.getId());

            assertEquals(compound, compoundFromDB);
        } catch (Exception ex) {
            throw new AssertionError(ex.getMessage(), ex);
        }
    }

    @Test
    @Transactional
    @Rollback(true)
    public void testPreSave() {

        System.out.println("preSave");
        String regNumber = "AB-00001";

        ChemicalStructure structure1 =
                chemicalStructureFactory.createChemicalStructure("CCCC=O");

        ChemicalStructure structure2 =
                chemicalStructureFactory.createChemicalStructure("CC=O");

        RegistrationCompound compound = new RegistrationCompound();
        compound.setCompoundName("Registration Compound");
        compound.setCas("1000-00-0");

        ChemicalCompoundComposition composition1 = new ChemicalCompoundComposition();
        composition1.setCompound(compound);
        composition1.setChemicalStructure(structure1);
        composition1.setPercentage(90.0);

        ChemicalCompoundComposition composition2 = new ChemicalCompoundComposition();
        composition2.setCompound(compound);
        composition2.setChemicalStructure(structure2);
        composition2.setPercentage(10.0);

        compound.getCompositions().add(composition1);
        compound.getCompositions().add(composition2);

        compound = registrationCompoundService.save(compound);

        assertTrue(compound.getId() != null);
        assertTrue(compound.getCompositions().size() == 2);
        assertNotNull(compound.getRegNumber());
        assertTrue(compound.getRegNumber().startsWith("AB-0000"));

    }

    @Test
    @Transactional
    @Rollback(true)
    public void testUpdate() {
        System.out.println("Update");
        TestCompound updatedCompound = new TestCompound(id, "Test Compound", "9999-99-9", "This is a compound for testing", null, null);
        TestCompound result = testCompoundService.save(updatedCompound);
        assertEquals(updatedCompound, result);
        assertEquals(updatedCompound.getCompoundDescription(), result.getCompoundDescription());
    }

    /**
     * Tests if a compound thats has uninitialized lazy collections can be
     * properly updated without every loading those collections.
     *
     * Note: this is not transactional on purpose. Because if it where there
     * would not be any issues with detached entities and lazy collections ever.
     */
    @Test
    public void testUpdateWithLazyCompositions() {
        System.out.println("UpdateWithLazyCompositions");
        Long id = null;
        try {
            TestCompound compound = new TestCompound("Updated Compound", "1111-11-1", "This is a compound for testing", null, null);
            ChemicalStructure structure =
                    chemicalStructureFactory.createChemicalStructure("c1ccccc1");
            ChemicalCompoundComposition composition = new ChemicalCompoundComposition();
            composition.setCompound(compound);
            composition.setChemicalStructure(structure);
            composition.setPercentage(100.0);
            compound.addComposition(composition);
            compound = testCompoundService.save(compound);

            assertNotNull(compound);
            assertNotNull(compound.getId());
            id = compound.getId();

            String newCas = "2222-22-2";
            TestCompound updatedCompound = testCompoundService.getById(id, false, false);
            updatedCompound.setCas(newCas);
            testCompoundService.save(updatedCompound);

            TestCompound result = testCompoundService.getById(id);
            assertNotNull(result);
            assertEquals(newCas, result.getCas());
        } catch (DataIntegrityViolationException ex) {
            System.out.println(ex.getMessage());
            Throwable cause = ex;
            while(cause.getCause() != null){
                cause = cause.getCause();
                System.out.println(ex.getMessage());
            }

        } finally {
            if (id != null) {
                testCompoundService.deleteById(id);
            }
        }
    }

    /**
     * Tests if a compounds compositions are updated correctly
     *
     * Note: this is not transactional on purpose. Because if it where there
     * would not be any issues with detached entities and lazy collections ever.
     */
    @Test
    public void testUpdateCompositions() {
        System.out.println("UpdateCompositions");
        Long id = null;
        try {
            TestCompound compound = new TestCompound("Updated Compound", "1111-11-1", "This is a compound for testing", null, null);
            ChemicalStructure structure =
                    chemicalStructureFactory.createChemicalStructure("c1ccccc1");
            ChemicalCompoundComposition composition = new ChemicalCompoundComposition();
            composition.setCompound(compound);
            composition.setChemicalStructure(structure);
            composition.setPercentage(100.0);
            compound.addComposition(composition);
            compound = testCompoundService.save(compound);

            assertNotNull(compound);
            assertNotNull(compound.getId());
            id = compound.getId();

            ChemicalStructure structure2 =
                    chemicalStructureFactory.createChemicalStructure("c1ccccc1CCO");
            ChemicalCompoundComposition composition2 = new ChemicalCompoundComposition();
            composition2.setCompound(compound);
            composition2.setChemicalStructure(structure2);
            composition2.setPercentage(100.0);
            compound.getCompositions().clear();
            compound.addComposition(composition2);

            testCompoundService.save(compound);

            TestCompound result = testCompoundService.getById(id);
            assertNotNull(result);
            assertTrue(result.getCompositions().size() == 1);
            assertTrue(result.getCompositions().contains(composition2));
        } finally {
            if (id != null) {
                testCompoundService.deleteById(id);
            }
        }
    }

    /**
     * Test of delete method, of class ChemicalCompoundServiceImpl.
     */
    @Test
    @Transactional
    @Rollback(true)
    public void testDelete() {
        System.out.println("delete");
        TestCompound compound = testCompoundService.getById(1000L);
        testCompoundService.delete(compound);
        TestCompound result = testCompoundService.getById(1000L);
        assertTrue(result == null);
    }

    /**
     * Test of deleteById method, of class ChemicalCompoundServiceImpl.
     */
    @Test
    @Transactional
    @Rollback(true)
    public void testDeleteById() {
        System.out.println("delete");
        testCompoundService.deleteById(1000L);
        TestCompound result = testCompoundService.getById(1000L);
        assertTrue(result == null);
    }

    @Test
    @Transactional
    @Rollback(true)
    public void testBasicSdfImport() {
        System.out.println("basicSdfImport");
        String filePath = "/unitTest.sdf";
        InputStream in = getClass().getResourceAsStream(filePath);
        Reader reader = new InputStreamReader(in);

        HashMap<String, String> mappedProperties = new HashMap<>();
        mappedProperties.put("Name", "compoundName");
        mappedProperties.put("CAS", "cas");

        String recordIdentifier = "Name";
        Map<String, Double> singleRecordPercentage = new HashMap<>();
        singleRecordPercentage.put("XDTMQSROBMDMFD-UHFFFAOYSA-N", 30.0);
        singleRecordPercentage.put("ZSWFCLXCOIISFI-UHFFFAOYSA-N", 70.0);
        Map<String, Map<String, Double>> percentages = new HashMap<>();
        percentages.put("Mixture_1", singleRecordPercentage);

        EntityImportResult result =
                testCompoundService.importSDF(reader, mappedProperties,
                percentages, recordIdentifier, true);

        assertTrue(result.getImportErrors().isEmpty());
        assertTrue(result.getImportedIds().size() == 5);

        QTestCompound qCompound = QTestCompound.testCompound;
        TestCompound compound = testCompoundService.findOne(qCompound.compoundName.eq("Benzene"));

        assertTrue(compound != null);
    }

    @Test
    public void testSdfExport() throws IOException {
        System.out.println("SdfExport");

        StringWriter writer = new StringWriter();

        List<Long> compoundIds = new ArrayList<>();
        compoundIds.add(1000L);

        Set<String> properties = new HashSet<>();
        properties.add("cas");
        properties.add("compoundDescription");
        properties.add("compoundName");
        properties.add("created");
        properties.add("createdBy");
        properties.add("lastModified");
        properties.add("lastModifiedBy");

        testCompoundService.exportSDF(compoundIds, writer, properties);

        String result = writer.toString();

        String expResult = "Test Compound\n"
                + "  -INDIGO-\\d{11}D\n"
                + "\n"
                + "  9  8  0  0  0  0  0  0  0  0999 V2000\n"
                + "    2.4000    2.7713    0.0000 C   0  0  0  0  0  0  0  0  0  0  0  0\n"
                + "    0.8000    2.7713    0.0000 C   0  0  0  0  0  0  0  0  0  0  0  0\n"
                + "    0.0000    1.3856    0.0000 C   0  0  0  0  0  0  0  0  0  0  0  0\n"
                + "    0.8000    0.0000    0.0000 C   0  0  0  0  0  0  0  0  0  0  0  0\n"
                + "    2.4000    0.0000    0.0000 C   0  0  0  0  0  0  0  0  0  0  0  0\n"
                + "    3.2000    1.3856    0.0000 C   0  0  0  0  0  0  0  0  0  0  0  0\n"
                + "    6.4000    0.8000    0.0000 C   0  0  0  0  0  0  0  0  0  0  0  0\n"
                + "    7.7856    0.0000    0.0000 C   0  0  0  0  0  0  0  0  0  0  0  0\n"
                + "    9.1713    0.8000    0.0000 O   0  0  0  0  0  0  0  0  0  0  0  0\n"
                + "  1  2  4  0  0  0  0\n"
                + "  2  3  4  0  0  0  0\n"
                + "  3  4  4  0  0  0  0\n"
                + "  4  5  4  0  0  0  0\n"
                + "  5  6  4  0  0  0  0\n"
                + "  6  1  4  0  0  0  0\n"
                + "  7  8  1  0  0  0  0\n"
                + "  8  9  2  0  0  0  0\n"
                + "M  END\n"
                + ">  <IKHGUXGNUITLKF-UHFFFAOYSA-N>\n"
                + "20.0\n"
                + "\n"
                + ">  <UHOVQNZJYSORNB-UHFFFAOYSA-N>\n"
                + "80.0\n"
                + "\n"
                + ">  <cas>\n"
                + "9999-99-9\n"
                + "\n"
                + ">  <compoundDescription>\n"
                + "\n"
                + "\n"
                + ">  <compoundName>\n"
                + "Test Compound\n"
                + "\n"
                + ">  <created>\n"
                + "\n"
                + "\n"
                + ">  <createdBy>\n"
                + "owner\n"
                + "\n"
                + ">  <lastModified>\n"
                + "\n"
                + "\n"
                + ">  <lastModifiedBy>\n"
                + "\n"
                + "\n"
                + "\\$\\$\\$\\$\n";;


        Pattern pattern = Pattern.compile(expResult);

        assertTrue(pattern.matcher(result).find());
    }

    @Test
    @Transactional
    @Rollback(true)
    public void testCreateRegistrationCompound() {
        System.out.println("CreateRegistrationCompound");
        RegistrationCompound regCompound = new RegistrationCompound();
        regCompound.setCompoundName("Registration Compound");
        regCompound.setCas("1000-00-0");
        regCompound.setRegNumber("AB-0001");

        ChemicalStructure structure =
                chemicalStructureFactory.createChemicalStructure("CC=O");

        ChemicalCompoundComposition composition = new ChemicalCompoundComposition();
        composition.setCompound(regCompound);
        composition.setChemicalStructure(structure);
        composition.setPercentage(100.0);

        regCompound.getCompositions().add(composition);

        regCompound = registrationCompoundService.save(regCompound);

        assertTrue(regCompound.getId() != null);
    }

    /**
     * Tests if exception is thrown on concurrent updates
     *
     */
    @Test(expected = EntityVersionConflictException.class)
    public void testOptimisticLockingFailure() {
        System.out.println("OptimisticLockingFailure");
        TestCompound compound1 = this.testCompoundService.getById(id);
        TestCompound compound2 = this.testCompoundService.getById(id);
        assertFalse(compound1 == compound2);
        compound2.setCompoundDescription("I was updated!");
        compound2 = testCompoundService.save(compound2);
        assertNotEquals(compound1.getVersion(), compound2.getVersion());
        compound1.setCompoundDescription("This updated should fail");
        testCompoundService.save(compound1);
        fail("EntityVersionConflictException should have been thrown.");
    }

    /*
     * Test that EntityVersionConflictException contains correct data
     * and new state can be added to newest version.
     *
     */
    public void testOptimisticLocking() {
        System.out.println("OptimisticLocking");
        String description = "Test Compound";
        TestCompound compound1 = this.testCompoundService.getById(id);
        TestCompound compound2 = this.testCompoundService.getById(id);
        assertFalse(compound1 == compound2);
        compound2.setCompoundDescription(description);
        compound2 = testCompoundService.save(compound2);
        assertNotEquals(compound1.getVersion(), compound2.getVersion());
        compound1.setCompoundDescription("This updated should fail");
        try {
            testCompoundService.save(compound1);
        } catch (EntityVersionConflictException ex) {

            TestCompound currentVersion = (TestCompound) ex.getCurrentVersion();

            assertNotNull(currentVersion);
            assertEquals(id, currentVersion.getId());

            currentVersion.setCompoundDescription(description);
            currentVersion = testCompoundService.save(currentVersion);
            assertNotNull(currentVersion);
            assertEquals(description, currentVersion.getCompoundDescription());
        }
    }
}
