# Supplementary material for: Molecule database framework: a framework for creating database applications with chemical structure search capability
Source: J Cheminform. 2013 Dec 11;5:48. doi: 10.1186/1758-2946-5-48 (PMC3892073; doi:10.1186/1758-2946-5-48)
Supplement: Additional file 2 — Molecule Database Framework source code. [file 1758-2946-5-48-S2.zip › src/test/java/org/bitbucket/kienerj/moleculedatabaseframework/service/ChemicalCompoundServiceImplTest.java]

/*
 *  Copyright (C) 2013 Joos Kiener <Joos.Kiener@gmail.com>
 *
 *  This program is free software: you can redistribute it and/or modify
 *  it under the terms of the GNU Affero General Public License as published by
 *  the Free Software Foundation, either version 3 of the License, or
 *  (at your option) any later version.
 *
 *  This program is distributed in the hope that it will be useful,
 *  but WITHOUT ANY WARRANTY; without even the implied warranty of
 *  MERCHANTABILITY or FITNESS FOR A PARTICULAR PURPOSE.  See the
 *  GNU Affero General Public License for more details.

 *  You should have received a copy of the GNU Affero General Public License
 *  along with this program.  If not, see <http://www.gnu.org/licenses/>.
 */
package org.bitbucket.kienerj.moleculedatabaseframework.service;

import com.mysema.query.types.OrderSpecifier;
import com.mysema.query.types.Predicate;
import com.mysema.query.types.path.PathBuilder;
import java.io.StringReader;
import java.io.StringWriter;
import java.util.ArrayList;
import java.util.HashMap;
import java.util.HashSet;
import java.util.List;
import java.util.Map;
import java.util.Set;
import java.util.regex.Pattern;
import javax.persistence.EntityManager;
import javax.persistence.EntityManagerFactory;
import javax.persistence.PersistenceUnitUtil;
import org.bitbucket.kienerj.moleculedatabaseframework.chemistry.ChemicalStructureFactory;
import org.bitbucket.kienerj.moleculedatabaseframework.chemistry.ChemistryFormat;
import org.bitbucket.kienerj.moleculedatabaseframework.entity.ChemicalCompoundComposition;
import org.bitbucket.kienerj.moleculedatabaseframework.entity.ChemicalStructure;
import org.bitbucket.kienerj.moleculedatabaseframework.entity.QTestCompound;
import org.bitbucket.kienerj.moleculedatabaseframework.entity.Role;
import org.bitbucket.kienerj.moleculedatabaseframework.entity.TestCompound;
import org.bitbucket.kienerj.moleculedatabaseframework.entity.TestContainable;
import org.bitbucket.kienerj.moleculedatabaseframework.io.EntityImportResult;
import org.bitbucket.kienerj.moleculedatabaseframework.repository.ChemicalCompoundRepository;
import org.bitbucket.kienerj.moleculedatabaseframework.repository.RoleRepository;
import org.bitbucket.kienerj.moleculedatabaseframework.repository.TestCompoundRepository;
import org.bitbucket.kienerj.moleculedatabaseframework.structuresearch.SimilarityType;
import org.bitbucket.kienerj.moleculedatabaseframework.structuresearch.StructureSearchType;
import org.junit.After;
import org.junit.AfterClass;
import static org.junit.Assert.*;
import org.junit.Before;
import org.junit.BeforeClass;
import org.junit.Test;
import org.mockito.ArgumentMatcher;
import static org.mockito.Mockito.*;
import org.springframework.data.domain.Page;
import org.springframework.data.domain.PageImpl;
import org.springframework.data.domain.PageRequest;
import org.springframework.data.domain.Sort;
import org.springframework.test.util.ReflectionTestUtils;

/**
 *
 * @author Joos Kiener <Joos.Kiener@gmail.com>
 */
public class ChemicalCompoundServiceImplTest {

    /*
     * I'm not a testing expert. Tests here are "naive". I'm also uncertain they have
     * much value as the actually work is done by Spring Data Repositories which
     * are not unit testable.
     *
     * <b>All these tests just check if the service does not do any unexpected
     * changes to query results returned from the spring data repositories.</b>
     *
     * I tell the mockRepositoriy what to return an it then seems logical that same value
     * is returned by the service...
     *
     * All methods with arguments loadCompositions and loadContainables are not tested
     * as these arguments affect if lazy collection form hibernate are loaded
     * or not and hibernate is not present (eg. there are no lazy collections).
     *
     * Delete methods not tested. nothing that can really be meaningfully tested.
     */
    private static final String newline = System.getProperty("line.separator");
    private static final Long id = 1000L;
    private TestCompoundServiceImpl testCompoundService;
    private TestCompound compound;
    private ChemicalStructureFactory chemicalStructureFactory;

    public ChemicalCompoundServiceImplTest() {
    }

    @BeforeClass
    public static void setUpClass() {
    }

    @AfterClass
    public static void tearDownClass() {
    }

    @Before
    public void setUp() {

        chemicalStructureFactory = new ChemicalStructureFactory(ChemistryFormat.SMI);

        testCompoundService = new TestCompoundServiceImpl();
        // default repository. most test overwrite this with a special mock for the given test
        TestCompoundRepository mockedRepository = mock(TestCompoundRepository.class);
        ReflectionTestUtils.setField(testCompoundService, "testCompoundRepository",
                mockedRepository, TestCompoundRepository.class);

        compound = new TestCompound(id, "Test Compound", "9999-99-9",
                "Compound Description", null, null);

        ChemicalStructure structure = new ChemicalStructure(1000L, "UHOVQNZJYSORNB-UHFFFAOYSA-N", "c1ccccc1", 0);
        ChemicalCompoundComposition composition = new ChemicalCompoundComposition(compound, structure, 100d);

        TestContainable containable = new TestContainable(1000L, compound);

        compound.addComposition(composition);
        compound.getContainables().add(containable);


        // required for save() method
        // this determines within save(compound) method if the lazy
        // collection compositions is loaded or not.
        // here we assume that this is always the case
        PersistenceUnitUtil unitUtil = mock(PersistenceUnitUtil.class);
        when(unitUtil.isLoaded(argThat(new TestCompoundMatcher()), eq("compositions"))).thenReturn(Boolean.TRUE);

        EntityManagerFactory emFactory = mock(EntityManagerFactory.class);
        when(emFactory.getPersistenceUnitUtil()).thenReturn(unitUtil);

        EntityManager em = mock(EntityManager.class);
        when(em.getEntityManagerFactory()).thenReturn(emFactory);

        ReflectionTestUtils.setField(testCompoundService, "entityManager",
                em, EntityManager.class);

    }

    @After
    public void tearDown() {
    }

    /**
     * Test of getById method, of class ChemicalCompoundServiceImpl.
     *
     * Note: Unit Testing getById(Long, boolean, boolean) makes no sense as
     * there is no "lazy loading issues" without hibernate.
     *
     */
    @Test
    public void testGetById() {
        System.out.println("getById");

        TestCompoundRepository mockedRepository = mock(TestCompoundRepository.class);
        when(mockedRepository.findOne(id)).thenReturn(compound);

        ReflectionTestUtils.setField(testCompoundService, "testCompoundRepository",
                mockedRepository, TestCompoundRepository.class);

        TestCompound result = testCompoundService.getById(id);
        assertEquals(compound, result);
    }

    /**
     * If id argument is null, throw exception
     */
    @Test(expected = NullPointerException.class)
    public void testGetByIdNullArgument() {
        System.out.println("getByIdNullArgument");
        Long id = null;
        testCompoundService.getById(id);
        fail("NullPointerException shouldhave been thrown.");
    }

    /**
     * Test of getRepository method, of class ChemicalCompoundServiceImpl.
     */
    @Test
    public void testGetRepository() {
        System.out.println("getRepository");
        TestCompoundRepository mockedRepository = mock(TestCompoundRepository.class);
        ReflectionTestUtils.setField(testCompoundService, "testCompoundRepository",
                mockedRepository, TestCompoundRepository.class);

        ChemicalCompoundRepository<TestCompound> result = testCompoundService.getRepository();
        assertEquals(mockedRepository, result);
    }

    /**
     * Test of getCompositions method, of class ChemicalCompoundServiceImpl.
     */
    @Test
    public void testGetCompositions() {
        System.out.println("getCompositions");

        TestCompoundRepository mockedRepository = mock(TestCompoundRepository.class);
        when(mockedRepository.findOne(id)).thenReturn(compound);
        ReflectionTestUtils.setField(testCompoundService, "testCompoundRepository",
                mockedRepository, TestCompoundRepository.class);

        ChemicalStructure structure = new ChemicalStructure(1000L, "UHOVQNZJYSORNB-UHFFFAOYSA-N", "c1ccccc1", 0);
        ChemicalCompoundComposition composition = new ChemicalCompoundComposition(compound, structure, 100d);

        List<ChemicalCompoundComposition> result = testCompoundService.getCompositions(compound);
        assertNotNull(result);
        assertTrue(result.size() == 1);
        assertEquals(composition, result.get(0));
    }

    @Test(expected = NullPointerException.class)
    public void testGetCompositionsNullArgument() {
        System.out.println("getCompositionsNullArgument");
        TestCompound nullCompound = null;
        testCompoundService.getCompositions(nullCompound);
        fail("NullPointerException shouldhave been thrown.");
    }

    /**
     * Test of getCompositions method, of class ChemicalCompoundServiceImpl.
     */
    @Test
    public void testGetCompositionsById() {
        System.out.println("getCompositionsById");
        TestCompoundRepository mockedRepository = mock(TestCompoundRepository.class);
        when(mockedRepository.findOne(id)).thenReturn(compound);
        ReflectionTestUtils.setField(testCompoundService, "testCompoundRepository",
                mockedRepository, TestCompoundRepository.class);

        ChemicalStructure structure = new ChemicalStructure(1000L, "UHOVQNZJYSORNB-UHFFFAOYSA-N", "c1ccccc1", 0);
        ChemicalCompoundComposition composition = new ChemicalCompoundComposition(compound, structure, 100d);

        List<ChemicalCompoundComposition> result = testCompoundService.getCompositions(id);
        assertNotNull(result);
        assertTrue(result.size() == 1);
        assertEquals(composition, result.get(0));
    }

    @Test(expected = NullPointerException.class)
    public void testGetCompositionsByIdNullArgument() {
        System.out.println("getCompositionsByIdNullArgument");
        Long nullId = null;
        testCompoundService.getCompositions(nullId);
        fail("NullPointerException shouldhave been thrown.");
    }

    /**
     * Test of getById method, of class ChemicalCompoundServiceImpl.
     */
    @Test
    public void testGetByIds() {
        System.out.println("getByIds");
        Long id2 = 1001L;
        List<Long> ids = new ArrayList<>();
        ids.add(id);
        ids.add(id2);

        TestCompound compound2 = new TestCompound(id2, "Test Compound 2", "2222-22-2", null, null, null);

        List<TestCompound> expResult = new ArrayList<>();
        expResult.add(compound);
        expResult.add(compound2);

        TestCompoundRepository mockedRepository = mock(TestCompoundRepository.class);
        when(mockedRepository.findAll(ids)).thenReturn(expResult);
        ReflectionTestUtils.setField(testCompoundService, "testCompoundRepository",
                mockedRepository, TestCompoundRepository.class);

        List<TestCompound> result = testCompoundService.getById(ids);
        assertEquals(expResult, result);
    }

    @Test(expected = NullPointerException.class)
    public void testGetByIdsNullArgument() {
        System.out.println("getByIds");
        List<Long> ids = null;
        testCompoundService.getById(ids);
        fail("NullPointerException shouldhave been thrown.");
    }

    /**
     * Test of getByCas method, of class ChemicalCompoundServiceImpl.
     */
    @Test
    public void testGetByCas() {
        System.out.println("getByCas");
        String cas = "9999-99-9";
        TestCompoundRepository mockedRepository = mock(TestCompoundRepository.class);
        when(mockedRepository.findByCas(cas)).thenReturn(compound);

        ReflectionTestUtils.setField(testCompoundService, "testCompoundRepository",
                mockedRepository, TestCompoundRepository.class);

        TestCompound result = testCompoundService.getByCas(cas);
        assertEquals(compound, result);
    }

    @Test(expected = NullPointerException.class)
    public void testGetByCasNullArgument() {
        System.out.println("getByCasNullArgument");
        String cas = null;
        testCompoundService.getByCas(cas);
        fail("NullPointerException shouldhave been thrown.");
    }

    /**
     * Test of findOne method, of class ChemicalCompoundServiceImpl.
     */
    @Test
    public void testFindOne() {
        System.out.println("findOne");
        Predicate predicate = QTestCompound.testCompound.compoundName.eq("Test Compound");

        TestCompoundRepository mockedRepository = mock(TestCompoundRepository.class);
        when(mockedRepository.findOne(predicate)).thenReturn(compound);

        ReflectionTestUtils.setField(testCompoundService, "testCompoundRepository",
                mockedRepository, TestCompoundRepository.class);

        TestCompound result = testCompoundService.findOne(predicate);
        assertEquals(compound, result);
    }

    @Test(expected = NullPointerException.class)
    public void testFindOneNullArgument() {
        System.out.println("findOneNullArgument");
        Predicate predicate = null;
        testCompoundService.findOne(predicate);
        fail("NullPointerException shouldhave been thrown.");
    }

    /**
     * Test of findAll method, of class ChemicalCompoundServiceImpl.
     */
    @Test
    public void testFindAll() {
        System.out.println("findAll");
        Long id2 = 1001L;
        Predicate predicate = QTestCompound.testCompound.compoundName.startsWith("Test Compound");
        TestCompound compound2 = new TestCompound(id2, "Test Compound 2", "2222-22-2", null, null, null);

        List<TestCompound> expResult = new ArrayList<>();
        expResult.add(compound);
        expResult.add(compound2);

        TestCompoundRepository mockedRepository = mock(TestCompoundRepository.class);
        when(mockedRepository.findAll(predicate)).thenReturn(expResult);
        ReflectionTestUtils.setField(testCompoundService, "testCompoundRepository",
                mockedRepository, TestCompoundRepository.class);

        List<TestCompound> result = testCompoundService.findAll(predicate);
        assertEquals(expResult, result);
    }

    @Test(expected = NullPointerException.class)
    public void testFindAllNullArgument() {
        System.out.println("findAllNullArgument");
        Predicate predicate = null;
        testCompoundService.findAll(predicate);
        fail("NullPointerException shouldhave been thrown.");
    }

    /**
     * Test of findAll method, of class ChemicalCompoundServiceImpl with sorting
     *
     * Note: sorting would be done in database. it is not actually tested if
     * sorting works but if the method returns a valid result.
     */
    @Test
    public void testFindAllSorting() {
        System.out.println("findAllSorting");
        Long id2 = 1001L;
        Predicate predicate = QTestCompound.testCompound.compoundName.startsWith("Test Compound");
        OrderSpecifier[] orders = new OrderSpecifier[1];
        orders[0] = QTestCompound.testCompound.compoundName.asc();

        TestCompound compound2 = new TestCompound(id2, "Test Compound 2", "2222-22-2", null, null, null);

        List<TestCompound> expResult = new ArrayList<>();
        expResult.add(compound);
        expResult.add(compound2);

        TestCompoundRepository mockedRepository = mock(TestCompoundRepository.class);
        when(mockedRepository.findAll(predicate, orders)).thenReturn(expResult);
        ReflectionTestUtils.setField(testCompoundService, "testCompoundRepository",
                mockedRepository, TestCompoundRepository.class);

        List<TestCompound> result = testCompoundService.findAll(predicate, orders);
        assertNotNull(result);
        assertEquals(expResult, result);
        assertEquals(expResult.get(0), result.get(0));
        assertEquals(expResult.get(1), result.get(1));
    }

    @Test(expected = NullPointerException.class)
    public void testFindAllSortingNullPredicate() {
        System.out.println("findAllSortingNullPredicate");
        Predicate predicate = null;
        OrderSpecifier[] orders = new OrderSpecifier[1];
        orders[0] = QTestCompound.testCompound.compoundName.asc();
        testCompoundService.findAll(predicate, orders);
        fail("NullPointerException shouldhave been thrown.");
    }

    /**
     * Test of findAll method using pageable, of class
     * ChemicalCompoundServiceImpl.
     *
     * Note: Does not actually test paging and sorting. That would be done in
     * database. However checks that the methods correctly returns data received
     * from spring data repsoitory.
     */
    @Test
    public void testFindAllPageable() {
        System.out.println("findAlPageable");
        Long id2 = 1001L;

        Predicate predicate = QTestCompound.testCompound.compoundName.startsWith("Test Compound");

        PageRequest pageable = new PageRequest(
                0, 10, new Sort(
                new Sort.Order(Sort.Direction.ASC, "compoundName")));

        TestCompound compound2 = new TestCompound(id2, "Test Compound 2", "2222-22-2", null, null, null);

        List<TestCompound> compounds = new ArrayList<>();
        compounds.add(compound);
        compounds.add(compound2);

        Page<TestCompound> expResult = new PageImpl<>(compounds, pageable, 2);

        TestCompoundRepository mockedRepository = mock(TestCompoundRepository.class);
        when(mockedRepository.findAll(predicate, pageable)).thenReturn(expResult);
        ReflectionTestUtils.setField(testCompoundService, "testCompoundRepository",
                mockedRepository, TestCompoundRepository.class);

        Page<TestCompound> result = testCompoundService.findAll(predicate, pageable);
        assertNotNull(result);
        assertEquals(expResult, result);
        assertEquals(expResult.getContent().get(0), result.getContent().get(0));
        assertEquals(expResult.getContent().get(1), result.getContent().get(1));
    }

    /**
     * Expect NullPointerException when pageable argument is null
     *
     */
    @Test(expected = NullPointerException.class)
    public void testFindAllPageableNullArgument() {
        System.out.println("findAlPageableNullArgument");
        Predicate predicate = QTestCompound.testCompound.compoundName.startsWith("Test Compound");
        PageRequest pageable = null;
        testCompoundService.findAll(predicate, pageable);
        fail("NullPointerException shouldhave been thrown.");
    }

    /**
     * Test of findByChemicalStructure method, of class
     * ChemicalCompoundServiceImpl.
     *
     * Does not actually test chemical structure search!!! Only that the service
     * method returns the data received from repository correctly.
     */
    @Test
    public void testFindByChemicalStructure() {
        System.out.println("findByChemicalStructure");

        StructureSearchType searchType = StructureSearchType.SUBSTRUCTURE;
        PageRequest pageable = new PageRequest(
                0, 10, new Sort(
                new Sort.Order(Sort.Direction.ASC, "compoundName")));
        Predicate predicate = QTestCompound.testCompound.compoundName.startsWith("Test Compound");
        String searchOptions = "";
        String structureData = "c1ccccc1";

        List<TestCompound> compounds = new ArrayList<>();
        compounds.add(compound);
        Page<TestCompound> expResult = new PageImpl<>(compounds, pageable, 1);

        TestCompoundRepository mockedRepository = mock(TestCompoundRepository.class);
        when(mockedRepository.findByChemicalStructure(structureData, searchType,
                pageable, predicate, searchOptions, testCompoundService.getPathBuilder())).thenReturn(expResult);
        ReflectionTestUtils.setField(testCompoundService, "testCompoundRepository",
                mockedRepository, TestCompoundRepository.class);

        Page<TestCompound> result = testCompoundService.findByChemicalStructure(
                structureData, searchType, pageable, predicate, searchOptions);
        assertNotNull(result);
        assertEquals(expResult, result);
        assertEquals(expResult.getContent().get(0), result.getContent().get(0));
    }

    @Test(expected = NullPointerException.class)
    public void testFindByChemicalStructureNullStructureData() {
        System.out.println("findByChemicalStructureNullStructureData");

        StructureSearchType searchType = StructureSearchType.SUBSTRUCTURE;
        PageRequest pageable = new PageRequest(
                0, 10, new Sort(
                new Sort.Order(Sort.Direction.ASC, "compoundName")));
        Predicate predicate = QTestCompound.testCompound.compoundName.startsWith("Test Compound");
        String searchOptions = "";

        String structureData = null;

        testCompoundService.findByChemicalStructure(
                structureData, searchType, pageable, predicate, searchOptions);
        fail("NullPointerException shouldhave been thrown.");
    }

    @Test(expected = NullPointerException.class)
    public void testFindByChemicalStructureNullSearchType() {
        System.out.println("findByChemicalStructureNullSearchType");

        StructureSearchType searchType = null;
        PageRequest pageable = new PageRequest(
                0, 10, new Sort(
                new Sort.Order(Sort.Direction.ASC, "compoundName")));
        Predicate predicate = QTestCompound.testCompound.compoundName.startsWith("Test Compound");
        String searchOptions = "";

        String structureData = "c1ccccc1";

        testCompoundService.findByChemicalStructure(
                structureData, searchType, pageable, predicate, searchOptions);
        fail("NullPointerException shouldhave been thrown.");
    }

    @Test(expected = NullPointerException.class)
    public void testFindByChemicalStructureNullPagebable() {
        System.out.println("findByChemicalStructureNullPageable");

        StructureSearchType searchType = StructureSearchType.SUBSTRUCTURE;
        PageRequest pageable = null;
        Predicate predicate = QTestCompound.testCompound.compoundName.startsWith("Test Compound");
        String searchOptions = "";

        String structureData = "c1ccccc1";

        testCompoundService.findByChemicalStructure(
                structureData, searchType, pageable, predicate, searchOptions);
        fail("NullPointerException shouldhave been thrown.");
    }

    /**
     * Test of findBySimilarStructure method, of class
     * ChemicalCompoundServiceImpl.
     */
    @Test
    public void testFindBySimilarStructure() {
        System.out.println("findBySimilarStructure");
        SimilarityType similarityType = SimilarityType.TANIMOTO;
        Double lowerBound = 0.9;
        Double upperBound = 1.0;

        PageRequest pageable = new PageRequest(
                0, 10, new Sort(
                new Sort.Order(Sort.Direction.ASC, "compoundName")));
        Predicate predicate = QTestCompound.testCompound.compoundName.startsWith("Test Compound");
        String structureData = "c1ccccc1";

        List<TestCompound> compounds = new ArrayList<>();
        compounds.add(compound);
        Page<TestCompound> expResult = new PageImpl<>(compounds, pageable, 1);

        TestCompoundRepository mockedRepository = mock(TestCompoundRepository.class);
        when(mockedRepository.findBySimilarStructure(structureData, similarityType,
                lowerBound, upperBound, pageable, predicate, testCompoundService.getPathBuilder())).thenReturn(expResult);
        ReflectionTestUtils.setField(testCompoundService, "testCompoundRepository",
                mockedRepository, TestCompoundRepository.class);

        Page<TestCompound> result = testCompoundService.findBySimilarStructure(
                structureData, similarityType, lowerBound, upperBound, pageable, predicate);
        assertNotNull(result);
        assertEquals(expResult, result);
        assertEquals(expResult.getContent().get(0), result.getContent().get(0));
    }

    @Test(expected = NullPointerException.class)
    public void testFindBySimilarStructureNullStructureData() {
        System.out.println("findBySimilarStructureNullStructureData");
        SimilarityType similarityType = SimilarityType.TANIMOTO;
        Double lowerBound = 0.9;
        Double upperBound = 1.0;
        PageRequest pageable = new PageRequest(
                0, 10, new Sort(
                new Sort.Order(Sort.Direction.ASC, "compoundName")));
        Predicate predicate = QTestCompound.testCompound.compoundName.startsWith("Test Compound");
        String structureData = null;

        testCompoundService.findBySimilarStructure(
                structureData, similarityType, lowerBound, upperBound, pageable, predicate);
        fail("NullPointerException shouldhave been thrown.");
    }

    @Test(expected = NullPointerException.class)
    public void testFindBySimilarStructureNullSimilairtyType() {
        System.out.println("findBySimilarStructureNullSimilairtyType");
        SimilarityType similarityType = null;
        Double lowerBound = 0.9;
        Double upperBound = 1.0;
        PageRequest pageable = new PageRequest(
                0, 10, new Sort(
                new Sort.Order(Sort.Direction.ASC, "compoundName")));
        Predicate predicate = QTestCompound.testCompound.compoundName.startsWith("Test Compound");
        String structureData = "c1ccccc1";

        testCompoundService.findBySimilarStructure(
                structureData, similarityType, lowerBound, upperBound, pageable, predicate);
        fail("NullPointerException shouldhave been thrown.");
    }

    @Test(expected = NullPointerException.class)
    public void testFindBySimilarStructureNullPageable() {
        System.out.println("findBySimilarStructureNullPageable");
        SimilarityType similarityType = SimilarityType.TANIMOTO;
        Double lowerBound = 0.9;
        Double upperBound = 1.0;
        PageRequest pageable = null;
        Predicate predicate = QTestCompound.testCompound.compoundName.startsWith("Test Compound");
        String structureData = "c1ccccc1";

        testCompoundService.findBySimilarStructure(
                structureData, similarityType, lowerBound, upperBound, pageable, predicate);
        fail("NullPointerException shouldhave been thrown.");
    }

    @Test(expected = NullPointerException.class)
    public void testFindBySimilarStructureNullLowerBound() {
        System.out.println("findBySimilarStructureNullStructureData");
        SimilarityType similarityType = SimilarityType.TANIMOTO;
        Double lowerBound = null;
        Double upperBound = 1.0;
        PageRequest pageable = new PageRequest(
                0, 10, new Sort(
                new Sort.Order(Sort.Direction.ASC, "compoundName")));
        Predicate predicate = QTestCompound.testCompound.compoundName.startsWith("Test Compound");
        String structureData = "c1ccccc1";

        testCompoundService.findBySimilarStructure(
                structureData, similarityType, lowerBound, upperBound, pageable, predicate);
        fail("NullPointerException shouldhave been thrown.");
    }

    /**
     * Test of count method, of class ChemicalCompoundServiceImpl.
     */
    @Test
    public void testCount() {
        System.out.println("count");
        Long expectedResult = 1L;
        TestCompoundRepository mockedRepository = mock(TestCompoundRepository.class);
        when(mockedRepository.count(null)).thenReturn(expectedResult);

        ReflectionTestUtils.setField(testCompoundService, "testCompoundRepository",
                mockedRepository, TestCompoundRepository.class);

        Long result = testCompoundService.count(null);
        assertEquals(expectedResult, result);
    }

    /**
     * Test of save method, of class ChemicalCompoundServiceImpl.
     */
    @Test
    public void testSave() {
        System.out.println("save");
        Long id2 = 1001L;
        TestCompound compound2 = new TestCompound("Test Compound 2", "2222-22-2",
                "Compound Description", null, null);

        ChemicalStructure structure = new ChemicalStructure(1000L, "UHOVQNZJYSORNB-UHFFFAOYSA-N", "c1ccccc1", 0);
        ChemicalCompoundComposition composition = new ChemicalCompoundComposition(compound2, structure, 100d);

        TestContainable containable = new TestContainable(id2, compound2);

        compound2.addComposition(composition);
        compound2.getContainables().add(containable);

        TestCompound expectedResult = new TestCompound(id2, "Test Compound 2", "2222-22-2",
                "Compound Description", null, null);
        expectedResult.addComposition(composition);
        expectedResult.getContainables().add(containable);

        TestCompoundRepository mockedRepository = mock(TestCompoundRepository.class);
        when(mockedRepository.save(compound2)).thenReturn(expectedResult);

        ChemicalStructureService structureService = mock(ChemicalStructureService.class);
        when(structureService.save(structure)).thenReturn(structure);

        Role role = new Role("read_TestCompound");
        RoleRepository roleRepository = mock(RoleRepository.class);
        when(roleRepository.findByRoleName("read_TestCompound")).thenReturn(role);

        ReflectionTestUtils.setField(testCompoundService, "testCompoundRepository",
                mockedRepository, TestCompoundRepository.class);
        ReflectionTestUtils.setField(testCompoundService, "chemicalStructureService",
                structureService, ChemicalStructureService.class);
        ReflectionTestUtils.setField(testCompoundService, "roleRepository",
                roleRepository, RoleRepository.class);

        TestCompound result = testCompoundService.save(compound2);
        assertEquals(id2, result.getId());
        assertEquals(expectedResult, result);
    }

    @Test(expected = NullPointerException.class)
    public void testSaveArgument() {
        System.out.println("getSaveArgument");
        testCompoundService.save(null);
        fail("NullPointerException should have been thrown.");
    }

    /**
     * Test of importSDF method, of class ChemicalCompoundServiceImpl.
     */
    @Test
    public void testImportSDF() {
        System.out.println("importSDF");

        HashMap<String, String> mappedProperties = new HashMap<>();
        mappedProperties.put("Name", "compoundName");
        mappedProperties.put("CAS", "cas");

        Map<String, Map<String, Double>> percentages = null;
        String recordIdentifier = "Name";
        boolean abortOnChemistryError = false;

        // needs to be like this with c1ccccc1 test fails because
        // Smilesmoleculecreator returns strignData as below.
        String smiles = "C1=CC=CC=C1";
        ChemicalStructure structure = new ChemicalStructure(1000L, "UHOVQNZJYSORNB-UHFFFAOYSA-N", "c1ccccc1", 0);

        TestCompound compound2 = new TestCompound("Benzene", "71-43-2",
                "Compound Description", null, null);
        ChemicalCompoundComposition composition = new ChemicalCompoundComposition(compound2, structure, 100d);
        TestContainable containable = new TestContainable(1000L, compound);
        compound2.addComposition(composition);
        compound2.getContainables().add(containable);
        // same compound but id set. mock repository must return object with an id set
        TestCompound savedCompound = new TestCompound(1001L, "Benzene", "71-43-2",
                "Compound Description", null, null);
        savedCompound.addComposition(composition);
        savedCompound.getContainables().add(containable);
        TestCompoundRepository mockedRepository = mock(TestCompoundRepository.class);
        when(mockedRepository.save(compound2)).thenReturn(savedCompound);

        ChemicalStructureService structureService = mock(ChemicalStructureService.class);
        when(structureService.save(structure)).thenReturn(structure);

        Role role = new Role("read_TestCompound");
        RoleRepository roleRepository = mock(RoleRepository.class);
        when(roleRepository.findByRoleName("read_TestCompound")).thenReturn(role);

        ReflectionTestUtils.setField(testCompoundService, "testCompoundRepository",
                mockedRepository, TestCompoundRepository.class);
        ReflectionTestUtils.setField(testCompoundService, "chemicalStructureFactory",
                chemicalStructureFactory, ChemicalStructureFactory.class);
        ReflectionTestUtils.setField(testCompoundService, "chemicalStructureService",
                structureService, ChemicalStructureService.class);
        ReflectionTestUtils.setField(testCompoundService, "roleRepository",
                roleRepository, RoleRepository.class);

        String molFile = "Untitled Document\n"
                + "CDXL12\n"
                + "\n"
                + "  6  6  0  0  0  0  0  0  0  0999 V2000\n"
                + "   -0.7145    0.4125    0.0000 C   0  0  0  0  0  0  0  2  0  0  0  0\n"
                + "   -0.7145   -0.4125    0.0000 C   0  0  0  0  0  0  0  2  0  0  0  0\n"
                + "    0.0000   -0.8250    0.0000 C   0  0  0  0  0  0  0  2  0  0  0  0\n"
                + "    0.7145   -0.4125    0.0000 C   0  0  0  0  0  0  0  2  0  0  0  0\n"
                + "    0.7145    0.4125    0.0000 C   0  0  0  0  0  0  0  2  0  0  0  0\n"
                + "    0.0000    0.8250    0.0000 C   0  0  0  0  0  0  0  2  0  0  0  0\n"
                + "  1  2  2  0        0\n"
                + "  2  3  1  0        0\n"
                + "  3  4  2  0        0\n"
                + "  4  5  1  0        0\n"
                + "  5  6  2  0        0\n"
                + "  6  1  1  0        0\n"
                + "M  END\n"
                + ">  <Name>\n"
                + "Benzene\n"
                + "\n"
                + ">  <CAS>\n"
                + "71-43-2\n"
                + "\n"
                + "$$$$\n"
                + "";
        StringReader reader = new StringReader(molFile);

        EntityImportResult result = testCompoundService.importSDF(reader, mappedProperties,
                percentages, recordIdentifier, abortOnChemistryError);
        assertNotNull(result);
        assertNotNull(result.getImportedIds());
        assertTrue(result.getImportedIds().size() == 1);
        assertEquals(savedCompound.getId(), result.getImportedIds().get(0));
    }

    @Test(expected = NullPointerException.class)
    public void testImportSDFNullReader() {
        System.out.println("importSDFNullReader");

        HashMap<String, String> mappedProperties = new HashMap<>();
        mappedProperties.put("Name", "compoundName");
        mappedProperties.put("CAS", "cas");

        Map<String, Map<String, Double>> percentages = null;
        String recordIdentifier = "Name";
        boolean abortOnChemistryError = false;

        // needs to be like this with c1ccccc1 test fails because
        // Smilesmoleculecreator returns strignData as below.
        String smiles = "C1=CC=CC=C1";
        ChemicalStructure structure = new ChemicalStructure(1000L, "UHOVQNZJYSORNB-UHFFFAOYSA-N", "c1ccccc1", 0);

        TestCompound compound2 = new TestCompound("Benzene", "71-43-2",
                "Compound Description", null, null);
        ChemicalCompoundComposition composition = new ChemicalCompoundComposition(compound2, structure, 100d);
        TestContainable containable = new TestContainable(1000L, compound);
        compound2.addComposition(composition);
        compound2.getContainables().add(containable);
        // same compound but id set. mock repository must return object with an id set
        TestCompound savedCompound = new TestCompound(1001L, "Benzene", "71-43-2",
                "Compound Description", null, null);
        savedCompound.addComposition(composition);
        savedCompound.getContainables().add(containable);
        TestCompoundRepository mockedRepository = mock(TestCompoundRepository.class);
        when(mockedRepository.save(compound2)).thenReturn(savedCompound);

        ChemicalStructureService structureService = mock(ChemicalStructureService.class);
        when(structureService.save(structure)).thenReturn(structure);

        Role role = new Role("read_TestCompound");
        RoleRepository roleRepository = mock(RoleRepository.class);
        when(roleRepository.findByRoleName("read_TestCompound")).thenReturn(role);

        ReflectionTestUtils.setField(testCompoundService, "testCompoundRepository",
                mockedRepository, TestCompoundRepository.class);
        ReflectionTestUtils.setField(testCompoundService, "chemicalStructureFactory",
                chemicalStructureFactory, ChemicalStructureFactory.class);
        ReflectionTestUtils.setField(testCompoundService, "chemicalStructureService",
                structureService, ChemicalStructureService.class);
        ReflectionTestUtils.setField(testCompoundService, "roleRepository",
                roleRepository, RoleRepository.class);

        StringReader reader = null;

        testCompoundService.importSDF(reader, mappedProperties,
                percentages, recordIdentifier, abortOnChemistryError);
        fail("NullPointerException shouldhave been thrown.");
    }

    /**
     * Test of exportSDF method, of class ChemicalCompoundServiceImpl.
     */
    @Test
    public void testExportSDF() {
        System.out.println("exportSDF");

        StringWriter writer = new StringWriter();

        List<Long> compoundIds = new ArrayList<>();
        compoundIds.add(id);

        Set<String> properties = new HashSet<>();
        properties.add("cas");
        properties.add("compoundDescription");
        properties.add("compoundName");
        properties.add("created");
        properties.add("createdBy");
        properties.add("lastModified");
        properties.add("lastModifiedBy");

        TestCompoundRepository mockedRepository = mock(TestCompoundRepository.class);
        when(mockedRepository.findOne(id)).thenReturn(compound);
        ReflectionTestUtils.setField(testCompoundService, "testCompoundRepository",
                mockedRepository, TestCompoundRepository.class);

        testCompoundService.exportSDF(compoundIds, writer, properties);
        String result = writer.toString();

        String expResult = "Test Compound\n"
                + "  -INDIGO-\\d{11}D\n"
                + "\n"
                + "  6  6  0  0  0  0  0  0  0  0999 V2000\n"
                + "    0.0000    0.0000    0.0000 C   0  0  0  0  0  0  0  0  0  0  0  0\n"
                + "   -1.6000    0.0000    0.0000 C   0  0  0  0  0  0  0  0  0  0  0  0\n"
                + "   -2.4000   -1.3856    0.0000 C   0  0  0  0  0  0  0  0  0  0  0  0\n"
                + "   -1.6000   -2.7713    0.0000 C   0  0  0  0  0  0  0  0  0  0  0  0\n"
                + "    0.0000   -2.7713    0.0000 C   0  0  0  0  0  0  0  0  0  0  0  0\n"
                + "    0.8000   -1.3856    0.0000 C   0  0  0  0  0  0  0  0  0  0  0  0\n"
                + "  1  2  4  0  0  0  0\n"
                + "  2  3  4  0  0  0  0\n"
                + "  3  4  4  0  0  0  0\n"
                + "  4  5  4  0  0  0  0\n"
                + "  5  6  4  0  0  0  0\n"
                + "  6  1  4  0  0  0  0\n"
                + "M  END\n"
                + ">  <UHOVQNZJYSORNB-UHFFFAOYSA-N>\n"
                + "100.0\n"
                + "\n"
                + ">  <cas>\n"
                + "9999-99-9\n"
                + "\n"
                + ">  <compoundDescription>\n"
                + "Compound Description\n"
                + "\n"
                + ">  <compoundName>\n"
                + "Test Compound\n"
                + "\n"
                + ">  <created>\n"
                + "\n"
                + "\n"
                + ">  <createdBy>\n"
                + "\n"
                + "\n"
                + ">  <lastModified>\n"
                + "\n"
                + "\n"
                + ">  <lastModifiedBy>\n"
                + "\n"
                + "\n"
                +"\\$\\$\\$\\$";

        Pattern pattern = Pattern.compile(expResult);

        assertTrue(pattern.matcher(result).find());
    }

    @Test(expected = NullPointerException.class)
    public void testExportSDFNullWriter() {
        System.out.println("exportSDFNullWriter");

        StringWriter writer = null;

        List<Long> compoundIds = new ArrayList<>();
        compoundIds.add(id);

        TestCompoundRepository mockedRepository = mock(TestCompoundRepository.class);
        when(mockedRepository.findOne(id)).thenReturn(compound);
        ReflectionTestUtils.setField(testCompoundService, "testCompoundRepository",
                mockedRepository, TestCompoundRepository.class);

        testCompoundService.exportSDF(compoundIds, writer, null);
        fail("NullPointerException shouldhave been thrown.");
    }

    /**
     * Test of getEntityClass method, of class ChemicalCompoundServiceImpl.
     */
    @Test
    public void testGetCompoundClass() {
        System.out.println("getCompoundClass");
        Class expResult = TestCompound.class;
        Class result = testCompoundService.getEntityClass();
        assertEquals(expResult, result);
    }

    /**
     * Test of getPathBuilder method, of class ChemicalCompoundServiceImpl.
     */
    @Test
    public void testGetPathBuilder() {
        System.out.println("getPathBuilder");
        String expResult = "testCompound";
        PathBuilder result = testCompoundService.getPathBuilder();
        assertEquals(expResult, result.toString());
    }

    /**
     * Test of getCompoundClassSimpleName method, of class
     * ChemicalCompoundServiceImpl.
     */
    @Test
    public void testGetCompoundClassSimpleName() {
        System.out.println("getCompoundClassSimpleName");
        String expResult = "TestCompound";
        String result = testCompoundService.getCompoundClassSimpleName();
        assertEquals(expResult, result);
    }
}

class TestCompoundMatcher extends ArgumentMatcher<TestCompound> {

    @Override
    public boolean matches(Object compound) {
        return compound instanceof TestCompound;
    }
}
