# Supplementary material for: Molecule database framework: a framework for creating database applications with chemical structure search capability
Source: J Cheminform. 2013 Dec 11;5:48. doi: 10.1186/1758-2946-5-48 (PMC3892073; doi:10.1186/1758-2946-5-48)
Supplement: Additional file 2 — Molecule Database Framework source code. [file 1758-2946-5-48-S2.zip › src/test/java/org/bitbucket/kienerj/moleculedatabaseframework/service/ChemicalStructureServiceImplIT.java]

/*
 *  Copyright (C) 2012 Joos Kiener <Joos.Kiener@gmail.com>
 *
 *  This program is free software: you can redistribute it and/or modify
 *  it under the terms of the GNU Affero General Public License as published by
 *  the Free Software Foundation, either version 3 of the License, or
 *  (at your option) any later version.
 *
 *  This program is distributed in the hope that it will be useful,
 *  but WITHOUT ANY WARRANTY; without even the implied warranty of
 *  MERCHANTABILITY or FITNESS FOR A PARTICULAR PURPOSE.  See the
 *  GNU Affero General Public License for more details.

 *  You should have received a copy of the GNU Affero General Public License
 *  along with this program.  If not, see <http://www.gnu.org/licenses/>.
 */
package org.bitbucket.kienerj.moleculedatabaseframework.service;

import java.util.List;
import org.bitbucket.kienerj.moleculedatabaseframework.chemistry.ChemicalStructureFactory;
import org.bitbucket.kienerj.moleculedatabaseframework.entity.ChemicalCompound;
import org.bitbucket.kienerj.moleculedatabaseframework.entity.ChemicalCompoundComposition;
import org.bitbucket.kienerj.moleculedatabaseframework.entity.ChemicalStructure;
import org.bitbucket.kienerj.moleculedatabaseframework.entity.TestCompound;
import org.bitbucket.kienerj.moleculedatabaseframework.sql.EntityVersionConflictException;
import org.junit.After;
import org.junit.AfterClass;
import static org.junit.Assert.*;
import org.junit.Before;
import org.junit.BeforeClass;
import org.junit.Test;
import org.junit.runner.RunWith;
import org.slf4j.ext.XLogger;
import org.slf4j.ext.XLoggerFactory;
import org.springframework.beans.factory.annotation.Autowired;
import org.springframework.test.annotation.DirtiesContext;
import org.springframework.test.annotation.Rollback;
import org.springframework.test.context.ContextConfiguration;
import org.springframework.test.context.junit4.SpringJUnit4ClassRunner;
import org.springframework.transaction.annotation.Transactional;

/**
 *
 * @author Joos Kiener <Joos.Kiener@gmail.com>
 */
@RunWith(SpringJUnit4ClassRunner.class)
@ContextConfiguration("classpath:ApplicationContext.xml")
@DirtiesContext
public class ChemicalStructureServiceImplIT {

    @Autowired
    private ChemicalStructureService chemicalStructureService;
    @Autowired
    private ChemicalStructureFactory chemicalStructureFactory;
    private static XLogger logger = XLoggerFactory.getXLogger("ChemicalStructureServiceImplTest");
    private static TestCompound compound;
    ChemicalStructure structure;

    public ChemicalStructureServiceImplIT() {
    }

    @BeforeClass
    public static void setUpClass() {
        compound = new TestCompound("Test Compound", "9999-99-9", null, null, null);
    }

    @AfterClass
    public static void tearDownClass() {
    }

    @Before
    public void setUp() {

        structure = chemicalStructureService.getById(1000L);
    }

    @After
    public void tearDown() {
    }

    @Test
    public void testSaveStructure() {
        try {
            System.out.println("UpdateStructure");

            String newStructure = "CCC";

            Long structureid = structure.getId();

            String inchiKey = chemicalStructureService.getStandardInChiKey(newStructure);
            structure.setStructureData(newStructure);
            structure.setStructureKey(inchiKey);

            // a new structure should be created
            ChemicalStructure result = chemicalStructureService.save(structure);

            assertNotNull(result);

            Long resultId = result.getId();

            assertNotNull(resultId);
            assertNotEquals(structureid, resultId);
            assertEquals(inchiKey, result.getStructureKey());
            assertEquals(newStructure, result.getStructureData());

            ChemicalStructure resultByKey = chemicalStructureService.getByStructureKey(inchiKey);
            assertEquals(result, resultByKey);
            ChemicalStructure resultById = chemicalStructureService.getById(resultId);
            assertEquals(result, resultById);

        } catch (Exception ex) {
            logger.catching(ex);
            throw new AssertionError(ex);
        }
    }

    /**
     * Testing
     *
     */
    @Test
    @Transactional
    @Rollback(true)
    public void testUpdateExistingStructure() {
        try {
            System.out.println("UpdateExistingStructure");

            String newStructure = "CCC";

            Long structureid = structure.getId();
            String oldKey = structure.getStructureKey();
            String oldData = structure.getStructureData();

            String inchiKey = chemicalStructureService.getStandardInChiKey(newStructure);
            structure.setStructureData(newStructure);
            structure.setStructureKey(inchiKey);


            ChemicalStructure result = chemicalStructureService.updateExistingStructure(structure);

            assertNotNull(result);

            Long resultId = result.getId();

            assertTrue(structureid == resultId);
            assertNotEquals(oldKey, result.getStructureKey());
            assertNotEquals(oldData, result.getStructureData());

            ChemicalStructure resultByKey = chemicalStructureService.getByStructureKey(inchiKey);
            assertEquals(result, resultByKey);
            ChemicalStructure resultById = chemicalStructureService.getById(resultId);
            assertEquals(result, resultById);

        } catch (Exception ex) {
            logger.catching(ex);
            throw new AssertionError(ex);
        }
    }

    /**
     * Test of getOccurence method, of class ChemicalStructureServiceImpl.
     */
    @Test
    public void testGetOccurence() {
        try {
            System.out.println("getOccurence");

            List<ChemicalCompound> result = this.chemicalStructureService.getOccurences(structure);
            assertNotNull(result);
            assertTrue(result.size() > 0);
            assertTrue(result.get(0).getId() == 1000L); // lazy, hence compare by id
        } catch (Exception ex) {
            logger.catching(ex);
            throw new AssertionError(ex);
        }
    }

    /**
     * Test of getCompositions method, of class ChemicalStructureServiceImpl.
     */
    @Test
    public void testGetCompositions() {
        try {
            System.out.println("getCompositions");

            List<ChemicalCompoundComposition> result = this.chemicalStructureService.getCompositions(structure);
            assertNotNull(result);
            assertTrue(result.size() > 0);
            assertTrue(result.get(0).getChemicalStructure().getId() == 1000L); // lazy, hence compare by id
        } catch (Exception ex) {
            logger.catching(ex);
            throw new AssertionError(ex);
        }
    }

    @Test
    public void testGetInChi() {
        try {
            System.out.println("getInChi");
            String expResult = "InChI=1S/C6H6/c1-2-4-6-5-3-1/h1-6H";
            String result = this.chemicalStructureService.getStandardInChi("c1ccccc1");
            assertEquals(expResult, result);

            result = this.chemicalStructureService.getInChi("c1ccccc1", null);
            assertEquals(expResult, result);


        } catch (Exception ex) {
            logger.catching(ex);
            throw new AssertionError(ex);
        }
    }

    @Test
    public void testGetInChiKey() {
        try {
            System.out.println("getInChiKey");
            String expResult = "UHOVQNZJYSORNB-UHFFFAOYSA-N";
            String result = this.chemicalStructureService.getStandardInChiKey("c1ccccc1");
            assertEquals(expResult, result);

            result = this.chemicalStructureService.getInChiKey("c1ccccc1", null);
            assertEquals(expResult, result);


        } catch (Exception ex) {
            logger.catching(ex);
            throw new AssertionError(ex);
        }
    }

    @Test(expected = EntityVersionConflictException.class)
    public void testOptimisticLocking() {

        System.out.println("OptimisticLocking");

        String structureData = "CCC";
        ChemicalStructure structure2 = chemicalStructureFactory.createChemicalStructure(structureData);
        structure2 = chemicalStructureService.save(structure2);

        ChemicalStructure conflictingStructure = chemicalStructureService.getById(structure2.getId());
        assertFalse(structure2 == conflictingStructure);

        String newStructure = "CCN";
        String inchiKey = chemicalStructureService.getStandardInChiKey(newStructure);
        structure2.setStructureData(newStructure);
        structure2.setStructureKey(inchiKey);
        structure2 = chemicalStructureService.updateExistingStructure(structure2);
        assertEquals(newStructure, structure2.getStructureData());
        assertNotEquals(conflictingStructure.getVersion(), structure2.getVersion());

        String newStructure2 = "CCCN";
        String inchiKey2 = chemicalStructureService.getStandardInChiKey(newStructure2);
        conflictingStructure.setStructureData(newStructure2);
        conflictingStructure.setStructureKey(inchiKey2);

        chemicalStructureService.updateExistingStructure(conflictingStructure);
        fail("EntityVersionConflictException should have been thrown.");
    }
}
