# Supplementary material for: Molecule database framework: a framework for creating database applications with chemical structure search capability
Source: J Cheminform. 2013 Dec 11;5:48. doi: 10.1186/1758-2946-5-48 (PMC3892073; doi:10.1186/1758-2946-5-48)
Supplement: Additional file 2 — Molecule Database Framework source code. [file 1758-2946-5-48-S2.zip › src/test/java/org/bitbucket/kienerj/moleculedatabaseframework/service/ChemicalStructureServiceImplTest.java]

/*
 * Copyright (C) 2013 Joos Kiener <Joos.Kiener@gmail.com>
 *
 * This program is free software: you can redistribute it and/or modify
 * it under the terms of the GNU Affero General Public License as
 * published by the Free Software Foundation, either version 3 of the
 * License, or (at your option) any later version.
 *
 * This program is distributed in the hope that it will be useful,
 * but WITHOUT ANY WARRANTY; without even the implied warranty of
 * MERCHANTABILITY or FITNESS FOR A PARTICULAR PURPOSE.  See the
 * GNU Affero General Public License for more details.
 *
 * You should have received a copy of the GNU Affero General Public License
 * along with this program.  If not, see <http://www.gnu.org/licenses/>.
 */
package org.bitbucket.kienerj.moleculedatabaseframework.service;

import java.util.ArrayList;
import java.util.List;
import org.bitbucket.kienerj.moleculedatabaseframework.entity.ChemicalCompound;
import org.bitbucket.kienerj.moleculedatabaseframework.entity.ChemicalCompoundComposition;
import org.bitbucket.kienerj.moleculedatabaseframework.entity.ChemicalStructure;
import org.bitbucket.kienerj.moleculedatabaseframework.entity.TestCompound;
import org.bitbucket.kienerj.moleculedatabaseframework.entity.TestContainable;
import org.bitbucket.kienerj.moleculedatabaseframework.repository.ChemicalStructureRepository;
import org.junit.After;
import org.junit.AfterClass;
import static org.junit.Assert.*;
import org.junit.Before;
import org.junit.BeforeClass;
import org.junit.Test;
import static org.mockito.Mockito.*;
import org.springframework.test.util.ReflectionTestUtils;

/**
 *
 * @author Joos Kiener <Joos.Kiener@gmail.com>
 */
public class ChemicalStructureServiceImplTest {

    private final static Long id = 1000L;

    private ChemicalStructureService chemicalStructureService;
    private ChemicalStructure structure;

    public ChemicalStructureServiceImplTest() {

    }

    @BeforeClass
    public static void setUpClass() {
    }

    @AfterClass
    public static void tearDownClass() {
    }

    @Before
    public void setUp() {
        chemicalStructureService = new ChemicalStructureServiceImpl();
        structure = new ChemicalStructure(id, "UHOVQNZJYSORNB-UHFFFAOYSA-N", "c1ccccc1", 0);
    }

    @After
    public void tearDown() {
    }

    /**
     * Test of getById method, of class ChemicalStructureServiceImpl.
     */
    @Test
    public void testGetById() {
        System.out.println("getById");

        ChemicalStructureRepository mockedRepository = mock(ChemicalStructureRepository.class);
        when(mockedRepository.findOne(id)).thenReturn(structure);
        ReflectionTestUtils.setField(chemicalStructureService, "structureRepository",
                mockedRepository, ChemicalStructureRepository.class);

        ChemicalStructure result = chemicalStructureService.getById(id);
        assertEquals(structure, result);
    }

    @Test(expected = NullPointerException.class)
    public void testGetByIdNullArgument() {
        System.out.println("getByIdNullArgument");
        Long id = null;
        chemicalStructureService.getById(id);
        fail("NullPointerException shouldhave been thrown.");
    }

    /**
     * Test of getByStructureKey method, of class ChemicalStructureServiceImpl.
     */
    @Test
    public void testGetByStructureKey() {
        System.out.println("getByStructureKey");
        String structureKey = structure.getStructureKey();

        ChemicalStructureRepository mockedRepository = mock(ChemicalStructureRepository.class);
        when(mockedRepository.findByStructureKey(structureKey)).thenReturn(structure);
        ReflectionTestUtils.setField(chemicalStructureService, "structureRepository",
                mockedRepository, ChemicalStructureRepository.class);

        ChemicalStructure result = chemicalStructureService.getByStructureKey(structureKey);
        assertEquals(structure, result);
    }

    @Test(expected = NullPointerException.class)
    public void testStructureKeyNullArgument() {
        System.out.println("StructureKeyNullArgument");
        chemicalStructureService.getByStructureKey(null);
        fail("NullPointerException shouldhave been thrown.");
    }

    /**
     * Test of save method, of class ChemicalStructureServiceImpl.
     */
    @Test
    public void testSave() {
        System.out.println("save");
        Long id2 = 1001l;
        ChemicalStructure structure2 = new ChemicalStructure("IKHGUXGNUITLKF-UHFFFAOYSA-N","CC=O", 0);

        ChemicalStructure expResult = new ChemicalStructure(id2, "IKHGUXGNUITLKF-UHFFFAOYSA-N","CC=O", 0);

        ChemicalStructureRepository mockedRepository = mock(ChemicalStructureRepository.class);
        when(mockedRepository.save(structure2)).thenReturn(expResult);
        ReflectionTestUtils.setField(chemicalStructureService, "structureRepository",
                mockedRepository, ChemicalStructureRepository.class);

        ChemicalStructure result = chemicalStructureService.save(structure2);
        assertEquals(expResult, result);
    }

    /**
     * Tests if an existing structure (id != null) is updated properly. structures
     * are immutable. If an existing structure is updated (structureKey + structureData changed),
     * the record in the database with same id must remain unaffected. The service
     * determines if a structure with the same structureKey already exist and
     * returns that one or creates a new one.
     *
     * So if we update an existing structure, the result must have a different id!!!
     *
     */
    @Test
    public void testSaveExistingStructure() {
        System.out.println("SaveExistingStructure");
        Long id2 = 1001L;
        ChemicalStructure updatedStructure = new ChemicalStructure(id, "IKHGUXGNUITLKF-UHFFFAOYSA-N","CC=O", 0);

        ChemicalStructure expResult = new ChemicalStructure(id2, "IKHGUXGNUITLKF-UHFFFAOYSA-N","CC=O", 0);

        ChemicalStructureRepository mockedRepository = mock(ChemicalStructureRepository.class);
        when(mockedRepository.findByStructureKey(updatedStructure.getStructureKey())).thenReturn(null);
        when(mockedRepository.save(updatedStructure)).thenReturn(expResult);
        ReflectionTestUtils.setField(chemicalStructureService, "structureRepository",
                mockedRepository, ChemicalStructureRepository.class);

        ChemicalStructure result = chemicalStructureService.save(updatedStructure);
        assertNotEquals(updatedStructure.getId(), result.getId());
        assertEquals(expResult.getId(), result.getId());
    }

    /**
     * Tests updateExistingStructure -> this method actually should update an
     * existing structure hence result must have same id.
     */
    @Test
    public void testUpdateExistingStructure() {
        System.out.println("UpdateExistingStructure");

        String structureKey = "IKHGUXGNUITLKF-UHFFFAOYSA-N";
        ChemicalStructure updatedStructure = new ChemicalStructure(id, structureKey, "CC=O", 0);

        ChemicalStructureRepository mockedRepository = mock(ChemicalStructureRepository.class);
        when(mockedRepository.findOne(id)).thenReturn(structure);
        when(mockedRepository.save(updatedStructure)).thenReturn(updatedStructure);
        ReflectionTestUtils.setField(chemicalStructureService, "structureRepository",
                mockedRepository, ChemicalStructureRepository.class);
        ChemicalStructure result = chemicalStructureService.updateExistingStructure(updatedStructure);
        verify(mockedRepository).findOne(id);
        verify(mockedRepository).save(updatedStructure);
        assertEquals(updatedStructure.getId(), result.getId());
        assertEquals(structureKey, result.getStructureKey());
    }


    /**
     * Test of count method, of class ChemicalStructureServiceImpl.
     */
    @Test
    public void testCount() {
        System.out.println("count");
        Long expResult = 1L;

        ChemicalStructureRepository mockedRepository = mock(ChemicalStructureRepository.class);
        when(mockedRepository.count(null)).thenReturn(expResult);

        ReflectionTestUtils.setField(chemicalStructureService, "structureRepository",
                mockedRepository, ChemicalStructureRepository.class);

        Long result = chemicalStructureService.count(null);
        assertEquals(expResult, result);
    }

    /**
     * Test of getOccurences method, of class ChemicalStructureServiceImpl.
     */
    @Test
    public void testGetOccurencesByStructure() {
        System.out.println("getOccurencesByStructure");

        TestCompound compound = new TestCompound(id, "Test Compound", "9999-99-9",
                "Compound Description", null, null);
        ChemicalCompoundComposition composition = new ChemicalCompoundComposition(compound, structure, 100d);
        TestContainable containable = new TestContainable(1000L, compound);
        compound.addComposition(composition);
        compound.getContainables().add(containable);

        List<ChemicalCompound> expResult = new ArrayList<>();
        expResult.add(compound);

        ChemicalStructureRepository mockedRepository = mock(ChemicalStructureRepository.class);
        when(mockedRepository.getChemicalCompoundsByStructure(structure)).thenReturn(expResult);
        ReflectionTestUtils.setField(chemicalStructureService, "structureRepository",
                mockedRepository, ChemicalStructureRepository.class);

        List<ChemicalCompound> result = chemicalStructureService.getOccurences(structure);
        assertEquals(expResult, result);
    }

    /**
     * Test of getCompositions method, of class ChemicalStructureServiceImpl.
     */
    @Test
    public void testGetCompositionsByStructure() {
        System.out.println("getCompositionsByStructure");

        TestCompound compound = new TestCompound(id, "Test Compound", "9999-99-9",
                "Compound Description", null, null);
        ChemicalCompoundComposition composition = new ChemicalCompoundComposition(compound, structure, 100d);
        TestContainable containable = new TestContainable(1000L, compound);
        compound.addComposition(composition);
        compound.getContainables().add(containable);

        List<ChemicalCompoundComposition> expResult = new ArrayList<>();
        expResult.add(composition);

        ChemicalStructureRepository mockedRepository = mock(ChemicalStructureRepository.class);
        when(mockedRepository.getCompositionsByStructure(structure)).thenReturn(expResult);
        ReflectionTestUtils.setField(chemicalStructureService, "structureRepository",
                mockedRepository, ChemicalStructureRepository.class);

        List<ChemicalCompoundComposition> result = chemicalStructureService.getCompositions(structure);
        assertEquals(expResult, result);
        assertNotNull(result.get(0).getCompound().getId()); // compound is loaded
    }

    /**
     * Test of getOccurences method, of class ChemicalStructureServiceImpl.
     */
    @Test
    public void testGetOccurencesById() {
        System.out.println("getOccurencesById");
        TestCompound compound = new TestCompound(id, "Test Compound", "9999-99-9",
                "Compound Description", null, null);
        ChemicalCompoundComposition composition = new ChemicalCompoundComposition(compound, structure, 100d);
        TestContainable containable = new TestContainable(1000L, compound);
        compound.addComposition(composition);
        compound.getContainables().add(containable);

        List<ChemicalCompound> expResult = new ArrayList<>();
        expResult.add(compound);

        ChemicalStructureRepository mockedRepository = mock(ChemicalStructureRepository.class);
        when(mockedRepository.getChemicalCompoundsByStructureId(id)).thenReturn(expResult);
        ReflectionTestUtils.setField(chemicalStructureService, "structureRepository",
                mockedRepository, ChemicalStructureRepository.class);

        List<ChemicalCompound> result = chemicalStructureService.getOccurences(id);
        assertEquals(expResult, result);
    }

    /**
     * Test of getCompositions method, of class ChemicalStructureServiceImpl.
     */
    @Test
    public void testGetCompositionsById() {
        System.out.println("getCompositionsById");
        TestCompound compound = new TestCompound(id, "Test Compound", "9999-99-9",
                "Compound Description", null, null);
        ChemicalCompoundComposition composition = new ChemicalCompoundComposition(compound, structure, 100d);
        TestContainable containable = new TestContainable(1000L, compound);
        compound.addComposition(composition);
        compound.getContainables().add(containable);

        List<ChemicalCompoundComposition> expResult = new ArrayList<>();
        expResult.add(composition);

        ChemicalStructureRepository mockedRepository = mock(ChemicalStructureRepository.class);
        when(mockedRepository.getCompositionsByStructureId(id)).thenReturn(expResult);
        ReflectionTestUtils.setField(chemicalStructureService, "structureRepository",
                mockedRepository, ChemicalStructureRepository.class);

        List<ChemicalCompoundComposition> result = chemicalStructureService.getCompositions(id);
        assertEquals(expResult, result);
        assertNotNull(result.get(0).getCompound().getId()); // compound is loaded
    }
}
