# Supplementary material for: Molecule database framework: a framework for creating database applications with chemical structure search capability
Source: J Cheminform. 2013 Dec 11;5:48. doi: 10.1186/1758-2946-5-48 (PMC3892073; doi:10.1186/1758-2946-5-48)
Supplement: Additional file 2 — Molecule Database Framework source code. [file 1758-2946-5-48-S2.zip › src/test/java/org/bitbucket/kienerj/moleculedatabaseframework/service/CompositionServiceImplIT.java]

/*
 *  Copyright (C) 2013 Joos Kiener <Joos.Kiener@gmail.com>
 *
 *  This program is free software: you can redistribute it and/or modify
 *  it under the terms of the GNU Affero General Public License as published by
 *  the Free Software Foundation, either version 3 of the License, or
 *  (at your option) any later version.
 *
 *  This program is distributed in the hope that it will be useful,
 *  but WITHOUT ANY WARRANTY; without even the implied warranty of
 *  MERCHANTABILITY or FITNESS FOR A PARTICULAR PURPOSE.  See the
 *  GNU Affero General Public License for more details.

 *  You should have received a copy of the GNU Affero General Public License
 *  along with this program.  If not, see <http://www.gnu.org/licenses/>.
 */
package org.bitbucket.kienerj.moleculedatabaseframework.service;

import java.util.ArrayList;
import java.util.List;
import javax.persistence.EntityManager;
import javax.persistence.PersistenceContext;
import org.bitbucket.kienerj.moleculedatabaseframework.chemistry.ChemicalStructureFactory;
import org.bitbucket.kienerj.moleculedatabaseframework.entity.ChemicalCompound;
import org.bitbucket.kienerj.moleculedatabaseframework.entity.ChemicalCompoundComposition;
import org.bitbucket.kienerj.moleculedatabaseframework.entity.ChemicalStructure;
import org.bitbucket.kienerj.moleculedatabaseframework.entity.TestCompound;
import org.bitbucket.kienerj.moleculedatabaseframework.sql.EntityVersionConflictException;
import org.hibernate.Hibernate;
import org.hibernate.proxy.HibernateProxy;
import org.junit.After;
import org.junit.AfterClass;
import org.junit.Before;
import org.junit.BeforeClass;
import org.junit.Test;
import static org.junit.Assert.*;
import org.junit.runner.RunWith;
import org.springframework.beans.factory.annotation.Autowired;
import org.springframework.beans.factory.annotation.Qualifier;
import org.springframework.test.annotation.DirtiesContext;
import org.springframework.test.annotation.Rollback;
import org.springframework.test.context.ContextConfiguration;
import org.springframework.test.context.junit4.SpringJUnit4ClassRunner;
import org.springframework.transaction.annotation.Propagation;
import org.springframework.transaction.annotation.Transactional;

/**
 *
 * @author Joos Kiener <Joos.Kiener@gmail.com>
 */
@RunWith(SpringJUnit4ClassRunner.class)
@ContextConfiguration("classpath:ApplicationContext.xml")
@DirtiesContext
public class CompositionServiceImplIT {

    private final static Long id = 1000L;
    @Autowired
    @Qualifier("compositionService")
    private CompositionService compositionService;
    private ChemicalCompoundComposition composition;
    private TestCompound compound;
    @Autowired
    private ChemicalStructureFactory chemicalStructureFactory;
    @Autowired
    @Qualifier("testCompoundService")
    private TestCompoundService testCompoundService;
    @PersistenceContext
    private EntityManager entityManager;

    public CompositionServiceImplIT() {
    }

    @BeforeClass
    public static void setUpClass() {
    }

    @AfterClass
    public static void tearDownClass() {
    }

    @Before
    public void setUp() {

        compound = testCompoundService.getById(id);
        ChemicalStructure structure = new ChemicalStructure("UHOVQNZJYSORNB-UHFFFAOYSA-N", "c1ccccc1", 0);
        composition = new ChemicalCompoundComposition(compound, structure, 80d);
        composition.setId(1L);

    }

    @After
    public void tearDown() {
    }

    /**
     * Test of getById method, of class CompositionServiceImpl.
     */
    @Test
    @Transactional
    public void testGetById() {
        System.out.println("getById");
        ChemicalCompoundComposition result = compositionService.getById(1L);
        // load lazy ChemicalCompound else equals will fail (not be equal)
        loadLazyCompound(result);
        assertEquals(composition, result);
    }

    /**
     * Test of getByCompoundId method, of class CompositionServiceImpl.
     */
    @Test
    @Transactional
    public void testGetByCompoundId() {
        System.out.println("getByCompoundId");
        List<ChemicalCompoundComposition> result = compositionService.getByCompoundId(id);
        assertTrue(result.size() == 2);
        for (ChemicalCompoundComposition composition : result) {
            loadLazyCompound(composition);
        }
        assertTrue(result.contains(composition));
    }

    /**
     * Test of getByStructureId method, of class CompositionServiceImpl.
     */
    @Test
    @Transactional
    public void testGetByStructureId() {
        System.out.println("getByStructureId");
        List<ChemicalCompoundComposition> result = compositionService.getByStructureId(id);
        assertTrue(result.size() == 1);
        for (ChemicalCompoundComposition composition : result) {
            loadLazyCompound(composition);
        }
        assertTrue(result.contains(composition));
    }

    /**
     * Test of save method, of class CompositionServiceImpl.
     */
    @Test
    @Transactional
    //@Rollback(true)
    public void testAddComposition() {
        System.out.println("AddComposition");
        compound = testCompoundService.getById(id);
        for (ChemicalCompoundComposition composition : compound.getCompositions()) {
            composition.setPercentage(composition.getPercentage() - 10);
        }
        compound = testCompoundService.save(compound);
        entityManager.flush();
        ChemicalStructure structure = chemicalStructureFactory.createChemicalStructure("CC(=O)CC");
        ChemicalCompoundComposition composition2 = new ChemicalCompoundComposition(compound, structure, 20d);
        //compound.addComposition(composition2); MUST BE DONE AFTER SAVING!!!
        ChemicalCompoundComposition result = this.compositionService.save(composition2);
        assertNotNull(result.getId());
        assertNotNull(result.getCompound());
        assertNotNull(result.getChemicalStructure());
        assertTrue(result.getCompound().getCompositions().size() == 3);
    }

    @Test
    @Transactional
    @Rollback(true)
    public void testUpdateComposition() {
        System.out.println("UpdateComposition");
        ChemicalCompoundComposition toUpdate = null;
        for (ChemicalCompoundComposition composition : compound.getCompositions()) {
            if (composition.getId() == 1){
                toUpdate = composition;
            }
        }
        ChemicalStructure structure = chemicalStructureFactory.createChemicalStructure("CC(=O)CC");
        toUpdate.setChemicalStructure(structure);
        ChemicalCompoundComposition result = this.compositionService.save(toUpdate);
        assertNotNull(result.getId());
        assertNotNull(result.getCompound());
        assertNotNull(result.getChemicalStructure());
        assertEquals(structure, result.getChemicalStructure());
        assertTrue(compound.getCompositions().size() == 2);
    }

    /**
     * Test of deleteById method, of class CompositionServiceImpl.
     */
    @Test
    @Transactional
    @Rollback(true)
    public void testDeleteById() {
        System.out.println("deleteById");
        ChemicalCompoundComposition composition =  new ArrayList<>(compound.getCompositions()).get(0);
        Long compositionId = composition.getId();
        compositionService.deleteById(compositionId);
        entityManager.flush();
        assertTrue(compound.getCompositions().size() == 1);
    }

    /**
     * Test of delete method, of class CompositionServiceImpl.
     */
    @Test
    @Transactional
    @Rollback(true)
    public void testDelete() {
        System.out.println("delete");
        ChemicalCompoundComposition composition =  new ArrayList<>(compound.getCompositions()).get(0);
        compositionService.delete(composition);
        entityManager.flush();
        assertTrue(compound.getCompositions().size() == 1);
    }

    @Test(expected = EntityVersionConflictException.class)
    public void testOptimisticLockingFailure() {
        System.out.println("OptimisticLockingFailure");
        ChemicalCompoundComposition composition1 = compositionService.getById(1L);
        ChemicalCompoundComposition composition2 = compositionService.getById(1L);
        assertFalse(composition1 == composition2);
        ChemicalStructure structure = chemicalStructureFactory.createChemicalStructure("CC(=O)CC");
        composition2.setChemicalStructure(structure);
        composition2 = this.compositionService.save(composition2);
        assertNotEquals(composition1.getVersion(), composition2.getVersion());
        composition1.setChemicalStructure(structure);
        compositionService.save(composition1);
        fail("EntityVersionConflictException should have been thrown.");
    }

    @Transactional(propagation = Propagation.MANDATORY)
    private void loadLazyCompound(ChemicalCompoundComposition composition) {
        Hibernate.initialize(composition.getCompound());
        if (composition.getCompound() instanceof HibernateProxy) {
            ChemicalCompound compound =
                    (ChemicalCompound) ((HibernateProxy) composition.getCompound())
                    .getHibernateLazyInitializer().getImplementation();
            composition.setCompound(compound);
        }
    }
}
