# Supplementary material for: Molecule database framework: a framework for creating database applications with chemical structure search capability
Source: J Cheminform. 2013 Dec 11;5:48. doi: 10.1186/1758-2946-5-48 (PMC3892073; doi:10.1186/1758-2946-5-48)
Supplement: Additional file 2 — Molecule Database Framework source code. [file 1758-2946-5-48-S2.zip › src/test/java/org/bitbucket/kienerj/moleculedatabaseframework/service/CompoundContainerServiceImplIT.java]

/*
 *  Copyright (C) 2013 Joos Kiener <Joos.Kiener@gmail.com>
 *
 *  This program is free software: you can redistribute it and/or modify
 *  it under the terms of the GNU Affero General Public License as published by
 *  the Free Software Foundation, either version 3 of the License, or
 *  (at your option) any later version.
 *
 *  This program is distributed in the hope that it will be useful,
 *  but WITHOUT ANY WARRANTY; without even the implied warranty of
 *  MERCHANTABILITY or FITNESS FOR A PARTICULAR PURPOSE.  See the
 *  GNU Affero General Public License for more details.

 *  You should have received a copy of the GNU Affero General Public License
 *  along with this program.  If not, see <http://www.gnu.org/licenses/>.
 */
package org.bitbucket.kienerj.moleculedatabaseframework.service;

import com.mysema.query.types.OrderSpecifier;
import com.mysema.query.types.Predicate;
import java.io.InputStream;
import java.io.InputStreamReader;
import java.io.Reader;
import java.io.StringWriter;
import java.util.ArrayList;
import java.util.HashMap;
import java.util.HashSet;
import java.util.List;
import java.util.Map;
import java.util.Set;
import java.util.regex.Pattern;
import org.bitbucket.kienerj.moleculedatabaseframework.entity.ChemicalCompoundComposition;
import org.bitbucket.kienerj.moleculedatabaseframework.entity.ChemicalCompoundContainer;
import org.bitbucket.kienerj.moleculedatabaseframework.entity.ChemicalStructure;
import org.bitbucket.kienerj.moleculedatabaseframework.entity.QTestCompoundContainer;
import org.bitbucket.kienerj.moleculedatabaseframework.entity.TestCompound;
import org.bitbucket.kienerj.moleculedatabaseframework.entity.TestCompoundContainer;
import org.bitbucket.kienerj.moleculedatabaseframework.entity.TestContainable;
import org.bitbucket.kienerj.moleculedatabaseframework.io.EntityImportResult;
import org.bitbucket.kienerj.moleculedatabaseframework.sql.EntityVersionConflictException;
import org.bitbucket.kienerj.moleculedatabaseframework.structuresearch.StructureSearchType;
import org.junit.After;
import org.junit.AfterClass;
import static org.junit.Assert.*;
import org.junit.Before;
import org.junit.BeforeClass;
import org.junit.Test;
import org.junit.runner.RunWith;
import org.springframework.beans.factory.annotation.Autowired;
import org.springframework.data.domain.PageRequest;
import org.springframework.data.domain.Sort;
import org.springframework.test.annotation.DirtiesContext;
import org.springframework.test.annotation.Rollback;
import org.springframework.test.context.ContextConfiguration;
import org.springframework.test.context.junit4.SpringJUnit4ClassRunner;
import org.springframework.transaction.annotation.Transactional;

/**
 *
 * @author Joos Kiener <Joos.Kiener@gmail.com>
 */
@RunWith(SpringJUnit4ClassRunner.class)
@ContextConfiguration("classpath:ApplicationContext.xml")
@DirtiesContext
public class CompoundContainerServiceImplIT {

    private static final Long id = 1000L;
    private static final String newline = System.getProperty("line.separator");

    @Autowired
    private CompoundContainerService<TestCompoundContainer> containerService;
    @Autowired
    private TestContainableService testContainableService;


    private TestCompoundContainer container;

    public CompoundContainerServiceImplIT() {
    }

    @BeforeClass
    public static void setUpClass() {
    }

    @AfterClass
    public static void tearDownClass() {
    }

    @Before
    public void setUp() {
        container = containerService.getById(id);
    }

    @After
    public void tearDown() {
    }

    /**
     * Test of getById method, of class CompoundContainerServiceImpl.
     */
    @Test
    public void testGetById_Long() {
        System.out.println("getById");

        TestCompoundContainer expResult = container;
        TestCompoundContainer result = containerService.getById(id);
        assertEquals(expResult, result);
    }

    /**
     * Test of getById method, of class CompoundContainerServiceImpl.
     */
    @Test
    public void testGetById_List() {
        System.out.println("getById");
        ArrayList<Long> ids = new ArrayList<>();
        ids.add(1000L);
        List<TestCompoundContainer> containers = containerService.getById(ids);
        assertTrue(containers.size() == 1);
        assertTrue(1000L == containers.get(0).getId());
    }

    @Test
    public void testGetByContainable() {
        System.out.println("getByContainable");
        List<TestCompoundContainer> containers = containerService.getByContainable(id);
        assertNotNull(containers);
        assertTrue(containers.size() == 1);
        assertEquals(id, containers.get(0).getId());
    }

    /**
     * Test of findOne method, of class CompoundContainerServiceImpl.
     */
    @Test
    public void testFindOne() {
        System.out.println("findOne");
        QTestCompoundContainer testCompoundContainer = new QTestCompoundContainer("chemicalCompoundContainer");
        Predicate predicate = testCompoundContainer.id.eq(id);
        ChemicalCompoundContainer expResult = container;
        ChemicalCompoundContainer result = containerService.findOne(predicate);
        assertEquals(expResult, result);
    }

    /**
     * Test of findAll method, of class CompoundContainerServiceImpl.
     */
    @Test
    public void testFindAll_Predicate() {
        System.out.println("findAll");
        QTestCompoundContainer testCompoundContainer = new QTestCompoundContainer("chemicalCompoundContainer");
        Predicate predicate = testCompoundContainer.id.eq(id);
        ChemicalCompoundContainer expResult = container;
        List<TestCompoundContainer> containers =  containerService.findAll(predicate);
        assertNotNull(containers);
        assertTrue(containers.size() > 0);
        assertEquals(expResult, containers.get(0));
    }

    /**
     * Test of findAll method, of class CompoundContainerServiceImpl.
     */
    @Test
    public void testFindAll_Predicate_OrderSpecifierArr() {
        System.out.println("findAll");
        QTestCompoundContainer testCompoundContainer = new QTestCompoundContainer("chemicalCompoundContainer");
        Predicate predicate = testCompoundContainer.id.eq(id);
        OrderSpecifier orderSpecifier = new OrderSpecifier(
                com.mysema.query.types.Order.ASC, testCompoundContainer.id);
        ChemicalCompoundContainer expResult = container;
        List<TestCompoundContainer> containers =  containerService.findAll(predicate, orderSpecifier);
        assertNotNull(containers);
        assertTrue(containers.size() > 0);
        assertEquals(expResult, containers.get(0));
    }

    /**
     * Test of findAll method, of class CompoundContainerServiceImpl.
     */
    @Test
    public void testFindAll_Predicate_Pageable() {
        System.out.println("findAll");

        PageRequest pageable = new PageRequest(
                0, 10, new Sort(
                new Sort.Order(Sort.Direction.ASC, "id")));

        QTestCompoundContainer testCompoundContainer = new QTestCompoundContainer("chemicalCompoundContainer");
        Predicate predicate = testCompoundContainer.id.eq(id);

        ChemicalCompoundContainer expResult = container;
        List<TestCompoundContainer> containers =  containerService.findAll(predicate, pageable).getContent();
        assertNotNull(containers);
        assertTrue(containers.size() > 0);
        assertEquals(expResult, containers.get(0));
    }

    /**
     * Test of findByChemicalStructure method, of class CompoundContainerServiceImpl.
     */
    @Test
    public void testFindByChemicalStructure_3args() {
        System.out.println("findByChemicalStructure");
        String structureData = "c1ccccc1";
        ChemicalCompoundContainer expResult = container;

        StructureSearchType searchType = StructureSearchType.SUBSTRUCTURE;
        PageRequest pageable = new PageRequest(
                0, 10, new Sort(
                new Sort.Order(Sort.Direction.ASC, "id")));

        List<TestCompoundContainer> containers =  containerService
                .findByChemicalStructure(structureData, searchType, pageable).getContent();
        assertEquals(expResult, containers.get(0));
    }

    /**
     * Test of findByChemicalStructure method, of class CompoundContainerServiceImpl.
     */
    @Test
    public void testFindByChemicalStructure_4args() {
        System.out.println("findByChemicalStructure");
        String structureData = "c1ccccc1";
        ChemicalCompoundContainer expResult = container;

        StructureSearchType searchType = StructureSearchType.SUBSTRUCTURE;
        PageRequest pageable = new PageRequest(
                0, 10, new Sort(
                new Sort.Order(Sort.Direction.ASC, "id")));
        QTestCompoundContainer testCompoundContainer = new QTestCompoundContainer("chemicalCompoundContainer");
        Predicate predicate = testCompoundContainer.id.eq(id);

        List<TestCompoundContainer> containers =  containerService
                .findByChemicalStructure(structureData, searchType, pageable, predicate).getContent();
        assertEquals(expResult, containers.get(0));
    }

    /**
     * Test of findByChemicalStructure method, of class CompoundContainerServiceImpl.
     */
    @Test
    public void testFindByChemicalStructure_5args() {
        System.out.println("findByChemicalStructure");
        String structureData = "c1ccccc1";
        ChemicalCompoundContainer expResult = container;

        StructureSearchType searchType = StructureSearchType.SUBSTRUCTURE;
        PageRequest pageable = new PageRequest(
                0, 10, new Sort(
                new Sort.Order(Sort.Direction.ASC, "id")));
        QTestCompoundContainer testCompoundContainer = new QTestCompoundContainer("chemicalCompoundContainer");
        Predicate predicate = testCompoundContainer.id.eq(id);

        List<TestCompoundContainer> containers =  containerService
                .findByChemicalStructure(structureData, searchType, pageable, predicate, "").getContent();
        assertEquals(expResult, containers.get(0));
    }

    /**
     * Test findByChemicalStructure method that return a <code>List<Long></code>.
     */
    @Test
    public void testSubstructureSearchIdResults() {
        System.out.println("SubstructureSearchIdResults");

        String structureData = "c1ccccc1";

        List<Long> expResult = new ArrayList<>();
        expResult.add(id);

        List<Long> result = containerService.findByChemicalStructure(
                structureData, StructureSearchType.SUBSTRUCTURE);
        assertEquals(expResult, result);
    }

    /**
     * Test of count method, of class CompoundContainerServiceImpl.
     */
    @Test
    public void testCount() {
        System.out.println("count");
        QTestCompoundContainer testCompoundContainer = new QTestCompoundContainer("chemicalCompoundContainer");
        Predicate predicate = testCompoundContainer.id.eq(id);

        long expResult = 1L;
        long result = containerService.count(predicate);
        assertEquals(expResult, result);
    }

    /**
     * Test of save method, of class CompoundContainerServiceImpl.
     */
    @Test
    @Transactional
    @Rollback(true)
    public void testSave() {
        System.out.println("save");
        String barcode = "A0001";

        TestContainable testContainable = testContainableService.getById(id);
        TestCompoundContainer testContainer = new TestCompoundContainer(barcode, testContainable);
        testContainable.getContainers().add(testContainer);
        TestCompoundContainer result = containerService.save(testContainer);
        assertNotNull(result.getId());
        testContainable = testContainableService.getById(id);
        assertEquals(2, testContainable.getContainers().size());
    }

    /**
     * Test of save method, of class CompoundContainerServiceImpl when saving
     * a new container that has an existing containable associated with it.
     */
    @Test
    public void testSaveExistingContainable() {
        System.out.println("SaveExistingContainable");
        String barcode = "A0002";
        Long id2 = 2L;

        TestContainable testContainable = testContainableService.getById(id);
        TestCompoundContainer testContainer = new TestCompoundContainer(barcode, testContainable);
        TestCompoundContainer expResult = new TestCompoundContainer(id2, barcode, testContainable);
        //testContainable.getContainers().add(testContainer);
        TestCompoundContainer result = containerService.save(testContainer);
        assertNotNull(result.getId());
        assertEquals(2, containerService.getByContainable(id).size());
        assertEquals(expResult, result);
        // delete after creation to not afftec other tests
        // note that Rollback(true) annotation can't be used because
        // the different steps in this test are run outside of a transaction
        // on purpose hence DO NOT ANNOTATE WITH @Transactional
        containerService.delete(testContainer);
    }


    @Test
    @Transactional
    @Rollback(true)
    public void testBasicSdfImport() {
        System.out.println("basicSdfImport");
        String filePath = "/unitTest.sdf";
        InputStream in = getClass().getResourceAsStream(filePath);
        Reader reader = new InputStreamReader(in);

        HashMap<String, String> mappedCompoundProperties = new HashMap<>();
        mappedCompoundProperties.put("Name", "compoundName");
        mappedCompoundProperties.put("CAS", "cas");

        HashMap<String, String> mappedContainableProperties = new HashMap<>();
        mappedContainableProperties.put("Test Property", "testProperty");

        HashMap<String, String> mappedContainerProperties = new HashMap<>();
        mappedContainerProperties.put("Barcode", "barcode");

        String recordIdentifier = "Name";
        Map<String, Double> singleRecordPercentage = new HashMap<>();
        singleRecordPercentage.put("XDTMQSROBMDMFD-UHFFFAOYSA-N", 30.0);
        singleRecordPercentage.put("ZSWFCLXCOIISFI-UHFFFAOYSA-N", 70.0);
        Map<String, Map<String, Double>> percentages = new HashMap<>();
        percentages.put("Mixture_1", singleRecordPercentage);

        EntityImportResult result =
                containerService.importSDF(reader, mappedCompoundProperties,
                TestCompound.class, mappedContainableProperties, TestContainable.class,
                "testProperty", mappedContainerProperties, percentages, recordIdentifier,
                true);

        assertTrue(result.getImportErrors().isEmpty());
        assertTrue(result.getImportedIds().size() == 5);

        TestCompoundContainer<TestContainable> container1 =
                containerService.getByBarcode("C00001");
        assertNotNull(container1);
        assertNotNull(container1.getChemicalCompound());
        assertNotNull(container1.getContainable());
        assertTrue(container1.getContainable().getTestProperty().equals("test1"));
        assertTrue(container1.getChemicalCompound().getCompoundName().equals("Benzene"));
        assertNotNull(container1.getChemicalCompound().getCompositions());
        ArrayList<ChemicalCompoundComposition> compostions =
                new ArrayList<>(container1.getChemicalCompound().getCompositions());
        ChemicalStructure resultStructure =
                compostions.get(0).getChemicalStructure();
        assertEquals(new ChemicalStructure(id, "UHOVQNZJYSORNB-UHFFFAOYSA-N",
                "c1ccccc1", 0), resultStructure);
    }


    /**
     * Test of delete method, of class CompoundContainerServiceImpl.
     */
    @Test
    @Transactional
    @Rollback(true)
    public void testDelete() {
        containerService.delete(container);
        TestCompoundContainer result = containerService.getById(1000L);
        assertTrue(result == null);
    }

    /**
     * Test of deleteById method, of class CompoundContainerServiceImpl.
     */
    @Test
    @Transactional
    @Rollback(true)
    public void testDeleteById() {
        System.out.println("deleteById");
        containerService.deleteById(container.getId());
        TestCompoundContainer result = containerService.getById(1000L);
        assertTrue(result == null);
    }

    @Test
    public void testExportSDF() {
        System.out.println("exportSDF");

        StringWriter writer = new StringWriter();

        List<Long> containerIds = new ArrayList<>();
        containerIds.add(id);

        Set<String> containerProperties = new HashSet<>();
        containerProperties.add("barcode");

        Set<String> containableProperties = new HashSet<>();
        containableProperties.add("testProperty");

        Set<String> compoundProperties = new HashSet<>();
        compoundProperties.add("cas");
        compoundProperties.add("compoundName");

        containerService.exportSDF(containerIds, writer, containerProperties,
                containableProperties, compoundProperties);
        String result = writer.toString();

        String expResult = "Test Compound\n"
                + "  -INDIGO-\\d{11}D\n"
                + "\n"
                + "  9  8  0  0  0  0  0  0  0  0999 V2000\n"
                + "    2.4000    2.7713    0.0000 C   0  0  0  0  0  0  0  0  0  0  0  0\n"
                + "    0.8000    2.7713    0.0000 C   0  0  0  0  0  0  0  0  0  0  0  0\n"
                + "    0.0000    1.3856    0.0000 C   0  0  0  0  0  0  0  0  0  0  0  0\n"
                + "    0.8000    0.0000    0.0000 C   0  0  0  0  0  0  0  0  0  0  0  0\n"
                + "    2.4000    0.0000    0.0000 C   0  0  0  0  0  0  0  0  0  0  0  0\n"
                + "    3.2000    1.3856    0.0000 C   0  0  0  0  0  0  0  0  0  0  0  0\n"
                + "    6.4000    0.8000    0.0000 C   0  0  0  0  0  0  0  0  0  0  0  0\n"
                + "    7.7856    0.0000    0.0000 C   0  0  0  0  0  0  0  0  0  0  0  0\n"
                + "    9.1713    0.8000    0.0000 O   0  0  0  0  0  0  0  0  0  0  0  0\n"
                + "  1  2  4  0  0  0  0\n"
                + "  2  3  4  0  0  0  0\n"
                + "  3  4  4  0  0  0  0\n"
                + "  4  5  4  0  0  0  0\n"
                + "  5  6  4  0  0  0  0\n"
                + "  6  1  4  0  0  0  0\n"
                + "  7  8  1  0  0  0  0\n"
                + "  8  9  2  0  0  0  0\n"
                + "M  END\n"
                + ">  <IKHGUXGNUITLKF-UHFFFAOYSA-N>\n"
                + "20.0\n"
                + "\n"
                + ">  <UHOVQNZJYSORNB-UHFFFAOYSA-N>\n"
                + "80.0\n"
                + "\n"
                + ">  <barcode>\n"
                + "C10000\n"
                + "\n"
                + ">  <cas>\n"
                + "9999-99-9\n"
                + "\n"
                + ">  <compoundName>\n"
                + "Test Compound\n"
                + "\n"
                + ">  <testProperty>\n"
                + "test1000\n"
                + "\n"
                + "\\$\\$\\$\\$\n";

        Pattern pattern = Pattern.compile(expResult);

        assertTrue(pattern.matcher(result).find());
    }

    /**
     * Tests if exception is thrown on concurrent updates
     *
     */
    @Test(expected = EntityVersionConflictException.class)
    public void testOptimisticLockingFailure() {
        System.out.println("OptimisticLockingFailure");
        TestCompoundContainer container1 = this.containerService.getById(id);
        TestCompoundContainer container2 = this.containerService.getById(id);
        assertFalse(container1 == container2);
        container2.setBarcode("I was updated!");
        container2 = containerService.save(container2);
        assertNotEquals(container1.getVersion(), container2.getVersion());
        container1.setBarcode("This updated should fail.");
        containerService.save(container1);
        fail("EntityVersionConflictException should have been thrown.");
    }
}
