# Supplementary material for: Molecule database framework: a framework for creating database applications with chemical structure search capability
Source: J Cheminform. 2013 Dec 11;5:48. doi: 10.1186/1758-2946-5-48 (PMC3892073; doi:10.1186/1758-2946-5-48)
Supplement: Additional file 2 — Molecule Database Framework source code. [file 1758-2946-5-48-S2.zip › src/test/java/org/bitbucket/kienerj/moleculedatabaseframework/service/CompoundContainerServiceImplTest.java]

/*
 * Copyright (C) 2013 Joos Kiener <Joos.Kiener@gmail.com>
 *
 * This program is free software: you can redistribute it and/or modify
 * it under the terms of the GNU Affero General Public License as
 * published by the Free Software Foundation, either version 3 of the
 * License, or (at your option) any later version.
 *
 * This program is distributed in the hope that it will be useful,
 * but WITHOUT ANY WARRANTY; without even the implied warranty of
 * MERCHANTABILITY or FITNESS FOR A PARTICULAR PURPOSE.  See the
 * GNU Affero General Public License for more details.
 *
 * You should have received a copy of the GNU Affero General Public License
 * along with this program.  If not, see <http://www.gnu.org/licenses/>.
 */
package org.bitbucket.kienerj.moleculedatabaseframework.service;

import com.mysema.query.types.OrderSpecifier;
import com.mysema.query.types.Predicate;
import java.io.StringReader;
import java.io.StringWriter;
import java.util.ArrayList;
import java.util.HashMap;
import java.util.HashSet;
import java.util.List;
import java.util.Map;
import java.util.Set;
import java.util.regex.Pattern;
import org.bitbucket.kienerj.moleculedatabaseframework.chemistry.ChemicalStructureFactory;
import org.bitbucket.kienerj.moleculedatabaseframework.chemistry.ChemistryFormat;
import org.bitbucket.kienerj.moleculedatabaseframework.entity.ChemicalCompound;
import org.bitbucket.kienerj.moleculedatabaseframework.entity.ChemicalCompoundComposition;
import org.bitbucket.kienerj.moleculedatabaseframework.entity.ChemicalStructure;
import org.bitbucket.kienerj.moleculedatabaseframework.entity.Containable;
import org.bitbucket.kienerj.moleculedatabaseframework.entity.QChemicalCompoundContainer;
import org.bitbucket.kienerj.moleculedatabaseframework.entity.QTestCompoundContainer;
import org.bitbucket.kienerj.moleculedatabaseframework.entity.QTestContainable;
import org.bitbucket.kienerj.moleculedatabaseframework.entity.TestCompound;
import org.bitbucket.kienerj.moleculedatabaseframework.entity.TestCompoundContainer;
import org.bitbucket.kienerj.moleculedatabaseframework.entity.TestContainable;
import org.bitbucket.kienerj.moleculedatabaseframework.io.EntityImportResult;
import org.bitbucket.kienerj.moleculedatabaseframework.repository.CompoundContainerRepository;
import org.bitbucket.kienerj.moleculedatabaseframework.structuresearch.SimilarityType;
import org.bitbucket.kienerj.moleculedatabaseframework.structuresearch.StructureSearchType;
import org.junit.After;
import org.junit.AfterClass;
import static org.junit.Assert.*;
import org.junit.Before;
import org.junit.BeforeClass;
import org.junit.Test;
import static org.mockito.Mockito.*;
import org.springframework.data.domain.Page;
import org.springframework.data.domain.PageImpl;
import org.springframework.data.domain.PageRequest;
import org.springframework.data.domain.Sort;
import org.springframework.test.util.ReflectionTestUtils;

/**
 *
 * @author Joos Kiener <Joos.Kiener@gmail.com>
 */
public class CompoundContainerServiceImplTest {

    private static final String newline = System.getProperty("line.separator");
    private static final Long id = 1000L;
    private static final String barcode = "C10000";

    private TestCompoundContainer<TestContainable> container;
    private TestContainable containable;
    private TestCompound compound;
    private ChemicalCompoundComposition composition;
    private ChemicalStructure structure;
    private CompoundContainerService<TestCompoundContainer> containerService;

    public CompoundContainerServiceImplTest() {
    }

    @BeforeClass
    public static void setUpClass() {
    }

    @AfterClass
    public static void tearDownClass() {
    }

    @Before
    public void setUp() {


        Map<Class<? extends ChemicalCompound>, ChemicalCompoundService<? extends ChemicalCompound>> compoundServices
                = new HashMap<>();
        Map<Class<? extends Containable>, ContainableService<? extends Containable>> containableServices
                = new HashMap<>();

        containerService = new CompoundContainerServiceImpl(TestCompoundContainer.class,
                compoundServices, containableServices);

        compound = new TestCompound(id, "Test Compound", "9999-99-9",
                "Compound Description", null, null);

        structure = new ChemicalStructure(id, "UHOVQNZJYSORNB-UHFFFAOYSA-N", "c1ccccc1", 0);
        composition = new ChemicalCompoundComposition(compound, structure, 100d);

        containable = new TestContainable(id, compound);

        compound.addComposition(composition);
        compound.getContainables().add(containable);

        container = new TestCompoundContainer<>(id, barcode, containable);
        containable.addChemicalCompoundContainer(container);
    }

    @After
    public void tearDown() {
    }

    /**
     * Test of getByContainable method, of class CompoundContainerServiceImpl.
     */
    @Test
    public void testGetByContainable() {
        System.out.println("getByContainable");

        Predicate predicate = QChemicalCompoundContainer.chemicalCompoundContainer.containable.id.eq(containable.getId());

        List<TestCompoundContainer> containers = new ArrayList<>();
        containers.add(container);

        CompoundContainerRepository mockedRepository = mock(CompoundContainerRepository.class);
        when(mockedRepository.findAll(predicate)).thenReturn(containers);

        ReflectionTestUtils.setField(containerService, "compoundContainerRepository",
                mockedRepository, CompoundContainerRepository.class);

        List<TestCompoundContainer> result = containerService.getByContainable(id);
        assertEquals(containers, result);
    }

    /**
     * Test of getById method, of class CompoundContainerServiceImpl.
     */
    @Test
    public void testGetById() {
        System.out.println("getById");

        Predicate predicate = QChemicalCompoundContainer.chemicalCompoundContainer.id.eq(id);

        CompoundContainerRepository mockedRepository = mock(CompoundContainerRepository.class);
        when(mockedRepository.findOne(predicate)).thenReturn(container);

        ReflectionTestUtils.setField(containerService, "compoundContainerRepository",
                mockedRepository, CompoundContainerRepository.class);

        TestCompoundContainer result = containerService.getById(id);
        assertEquals(container, result);
    }

    /**
     * Test of getById method, of class CompoundContainerServiceImpl.
     */
    @Test
    public void testGetByIds() {
        System.out.println("getByIds");
        List<Long> ids = new ArrayList<>();
        ids.add(id);

        Predicate predicate = QChemicalCompoundContainer.chemicalCompoundContainer.id.in(ids);
        List<TestCompoundContainer> containers = new ArrayList<>();
        containers.add(container);

        CompoundContainerRepository mockedRepository = mock(CompoundContainerRepository.class);
        when(mockedRepository.findAll(predicate)).thenReturn(containers);

        ReflectionTestUtils.setField(containerService, "compoundContainerRepository",
                mockedRepository, CompoundContainerRepository.class);

        List<TestCompoundContainer> result = containerService.getById(ids);
        assertEquals(containers, result);
    }

    /**
     * Test of findOne method, of class CompoundContainerServiceImpl.
     */
    @Test
    public void testFindOne() {
        System.out.println("findOne");
        Predicate predicate = QChemicalCompoundContainer.chemicalCompoundContainer.id.eq(id);

        CompoundContainerRepository mockedRepository = mock(CompoundContainerRepository.class);
        when(mockedRepository.findOne(predicate)).thenReturn(container);

        ReflectionTestUtils.setField(containerService, "compoundContainerRepository",
                mockedRepository, CompoundContainerRepository.class);

        TestCompoundContainer result = containerService.findOne(predicate);
        assertEquals(container, result);
    }

    /**
     * Test of findAll method, of class CompoundContainerServiceImpl.
     */
    @Test
    public void testFindAll() {
        System.out.println("findAll");
        List<Long> ids = new ArrayList<>();
        ids.add(id);

        Predicate predicate = QChemicalCompoundContainer.chemicalCompoundContainer.id.in(ids);
        List<TestCompoundContainer> containers = new ArrayList<>();
        containers.add(container);

        CompoundContainerRepository mockedRepository = mock(CompoundContainerRepository.class);
        when(mockedRepository.findAll(predicate)).thenReturn(containers);

        ReflectionTestUtils.setField(containerService, "compoundContainerRepository",
                mockedRepository, CompoundContainerRepository.class);

        List<TestCompoundContainer> result = containerService.findAll(predicate);
        assertEquals(containers, result);
    }

    /**
     * Test of findAll method, of class CompoundContainerServiceImpl.
     */
    @Test
    public void testFindAll_Predicate_OrderSpecifierArr() {
        System.out.println("findAll");
        List<Long> ids = new ArrayList<>();
        ids.add(id);

        Predicate predicate = QChemicalCompoundContainer.chemicalCompoundContainer.id.in(ids);
        OrderSpecifier[] orders = new OrderSpecifier[1];
        orders[0] = QTestCompoundContainer.testCompoundContainer.id.asc();

        List<TestCompoundContainer> containers = new ArrayList<>();
        containers.add(container);

        CompoundContainerRepository mockedRepository = mock(CompoundContainerRepository.class);
        when(mockedRepository.findAll(predicate, orders)).thenReturn(containers);

        ReflectionTestUtils.setField(containerService, "compoundContainerRepository",
                mockedRepository, CompoundContainerRepository.class);

        List<TestCompoundContainer> result = containerService.findAll(predicate, orders);
        assertEquals(containers, result);
    }

    /**
     * Test of findAll method, of class CompoundContainerServiceImpl.
     */
    @Test
    public void testFindAllPageable() {
        System.out.println("findAllPageable");
        List<Long> ids = new ArrayList<>();
        ids.add(id);

        Predicate predicate = QChemicalCompoundContainer.chemicalCompoundContainer.id.in(ids);
        PageRequest pageable = new PageRequest(
                0, 10, new Sort(
                new Sort.Order(Sort.Direction.ASC, "barcode")));

        List<TestCompoundContainer> containers = new ArrayList<>();
        containers.add(container);

        Page<TestCompoundContainer> expResult = new PageImpl<>(containers, pageable, 1);

        CompoundContainerRepository mockedRepository = mock(CompoundContainerRepository.class);
        when(mockedRepository.findAll(predicate, pageable)).thenReturn(expResult);

        ReflectionTestUtils.setField(containerService, "compoundContainerRepository",
                mockedRepository, CompoundContainerRepository.class);

        Page<TestCompoundContainer> result = containerService.findAll(predicate, pageable);
        assertEquals(expResult, result);
    }

    /**
     * Test of findByCas method, of class CompoundContainerServiceImpl.
     */
    @Test
    public void testFindByCas() {
        System.out.println("findByCas");
        String cas = "9999-99-9";
        Predicate predicate = QChemicalCompoundContainer.chemicalCompoundContainer.containable.chemicalCompound.cas.eq(cas);

        List<TestCompoundContainer> containers = new ArrayList<>();
        containers.add(container);

        CompoundContainerRepository mockedRepository = mock(CompoundContainerRepository.class);
        when(mockedRepository.findAll(predicate)).thenReturn(containers);

        ReflectionTestUtils.setField(containerService, "compoundContainerRepository",
                mockedRepository, CompoundContainerRepository.class);

        List<TestCompoundContainer> result = containerService.findByCas(cas);
        assertEquals(containers, result);
    }

    /**
     * Test of findByChemicalCompound method, of class
     * CompoundContainerServiceImpl.
     */
    @Test
    public void testFindByChemicalCompound() {
        System.out.println("findByChemicalCompound");

        List<TestCompoundContainer> containers = new ArrayList<>();
        containers.add(container);

        CompoundContainerRepository mockedRepository = mock(CompoundContainerRepository.class);
        when(mockedRepository.findByContainableChemicalCompound(compound)).thenReturn(containers);

        ReflectionTestUtils.setField(containerService, "compoundContainerRepository",
                mockedRepository, CompoundContainerRepository.class);

        List<TestCompoundContainer> result = containerService.findByChemicalCompound(compound);
        assertEquals(containers, result);
    }

    /**
     * Test of findByChemicalStructure method, of class
     * CompoundContainerServiceImpl.
     */
    @Test
    public void testFindByChemicalStructure_3args() {
        System.out.println("findByChemicalStructure");

        String structureData = "c1ccccc1";
        StructureSearchType searchType = StructureSearchType.SUBSTRUCTURE;

        PageRequest pageable = new PageRequest(
                0, 10, new Sort(
                new Sort.Order(Sort.Direction.ASC, "barcode")));

        List<TestCompoundContainer> containers = new ArrayList<>();
        containers.add(container);

        Page<TestCompoundContainer> expResult = new PageImpl<>(containers, pageable, 1);

        CompoundContainerRepository mockedRepository = mock(CompoundContainerRepository.class);
        when(mockedRepository.findByChemicalStructure(structureData, searchType,
                pageable, null, "", containerService.getPathBuilder())).thenReturn(expResult);

        ReflectionTestUtils.setField(containerService, "compoundContainerRepository",
                mockedRepository, CompoundContainerRepository.class);

        Page<TestCompoundContainer> result = containerService.findByChemicalStructure(
                structureData, searchType, pageable);
        assertEquals(expResult, result);
    }

    /**
     * Test of findByChemicalStructure method, of class
     * CompoundContainerServiceImpl.
     */
    @Test
    public void testFindByChemicalStructure_4args() {
        System.out.println("findByChemicalStructure");
        String structureData = "c1ccccc1";
        StructureSearchType searchType = StructureSearchType.SUBSTRUCTURE;

        PageRequest pageable = new PageRequest(
                0, 10, new Sort(
                new Sort.Order(Sort.Direction.ASC, "barcode")));

        List<TestCompoundContainer> containers = new ArrayList<>();
        containers.add(container);

        Page<TestCompoundContainer> expResult = new PageImpl<>(containers, pageable, 1);
        String cas = "9999-99-9";
        Predicate predicate = QChemicalCompoundContainer.chemicalCompoundContainer
                .containable.chemicalCompound.cas.eq(cas);

        CompoundContainerRepository mockedRepository = mock(CompoundContainerRepository.class);
        when(mockedRepository.findByChemicalStructure(structureData, searchType,
                pageable, predicate, "", containerService.getPathBuilder())).thenReturn(expResult);

        ReflectionTestUtils.setField(containerService, "compoundContainerRepository",
                mockedRepository, CompoundContainerRepository.class);

        Page<TestCompoundContainer> result = containerService.findByChemicalStructure(
                structureData, searchType, pageable, predicate);
        assertEquals(expResult, result);
    }

    /**
     * Test of findByChemicalStructure method, of class
     * CompoundContainerServiceImpl.
     */
    @Test
    public void testFindByChemicalStructure_5args() {
        System.out.println("findByChemicalStructure");
        String structureData = "c1ccccc1";
        StructureSearchType searchType = StructureSearchType.SUBSTRUCTURE;

        PageRequest pageable = new PageRequest(
                0, 10, new Sort(
                new Sort.Order(Sort.Direction.ASC, "barcode")));

        List<TestCompoundContainer> containers = new ArrayList<>();
        containers.add(container);

        Page<TestCompoundContainer> expResult = new PageImpl<>(containers, pageable, 1);
        String cas = "9999-99-9";
        Predicate predicate = QChemicalCompoundContainer.chemicalCompoundContainer
                .containable.chemicalCompound.cas.eq(cas);

        CompoundContainerRepository mockedRepository = mock(CompoundContainerRepository.class);
        when(mockedRepository.findByChemicalStructure(structureData, searchType,
                pageable, predicate, "", containerService.getPathBuilder())).thenReturn(expResult);

        ReflectionTestUtils.setField(containerService, "compoundContainerRepository",
                mockedRepository, CompoundContainerRepository.class);

        Page<TestCompoundContainer> result = containerService.findByChemicalStructure(
                structureData, searchType, pageable, predicate, "");
        assertEquals(expResult, result);
    }

    /**
     * Test of findByChemicalStructure method, of class
     * CompoundContainerServiceImpl.
     */
    @Test
    public void testFindByChemicalStructure_7args() {
        System.out.println("findByChemicalStructure");
        String structureData = "c1ccccc1";
        StructureSearchType searchType = StructureSearchType.SUBSTRUCTURE;

        PageRequest pageable = new PageRequest(
                0, 10, new Sort(
                new Sort.Order(Sort.Direction.ASC, "barcode")));

        List<TestCompoundContainer> containers = new ArrayList<>();
        containers.add(container);

        Page<TestCompoundContainer> expResult = new PageImpl<>(containers, pageable, 1);
        String cas = "9999-99-9";
        Predicate predicate = QChemicalCompoundContainer.chemicalCompoundContainer.containable.chemicalCompound.cas.eq(cas);

        CompoundContainerRepository mockedRepository = mock(CompoundContainerRepository.class);
        when(mockedRepository.findByChemicalStructure(structureData, searchType,
                pageable, predicate, "", containerService.getPathBuilder())).thenReturn(expResult);

        ReflectionTestUtils.setField(containerService, "compoundContainerRepository",
                mockedRepository, CompoundContainerRepository.class);

        Page<TestCompoundContainer> result = containerService.findByChemicalStructure(
                structureData, searchType, pageable, predicate, "", true, true);
        assertEquals(expResult, result);
    }

    /**
     * Test of findBySimilarStructure method, of class
     * CompoundContainerServiceImpl.
     */
    @Test
    public void testFindBySimilarStructure_6args() {
        System.out.println("findBySimilarStructure");

        SimilarityType similarityType = SimilarityType.TANIMOTO;
        Double lowerBound = 0.9;
        Double upperBound = 1.0;
        String structureData = "c1ccccc1";

        PageRequest pageable = new PageRequest(
                0, 10, new Sort(
                new Sort.Order(Sort.Direction.ASC, "barcode")));

        List<TestCompoundContainer> containers = new ArrayList<>();
        containers.add(container);

        Page<TestCompoundContainer> expResult = new PageImpl<>(containers, pageable, 1);
        String cas = "9999-99-9";
        Predicate predicate = QChemicalCompoundContainer.chemicalCompoundContainer
                .containable.chemicalCompound.cas.eq(cas);

        CompoundContainerRepository mockedRepository = mock(CompoundContainerRepository.class);
        when(mockedRepository.findBySimilarStructure(structureData, similarityType,
                lowerBound, upperBound, pageable, predicate, containerService.getPathBuilder())).thenReturn(expResult);

        ReflectionTestUtils.setField(containerService, "compoundContainerRepository",
                mockedRepository, CompoundContainerRepository.class);

        Page<TestCompoundContainer> result = containerService.findBySimilarStructure(
                structureData, similarityType, lowerBound, upperBound, pageable, predicate);
        assertEquals(expResult, result);
    }

    /**
     * Test of findBySimilarStructure method, of class
     * CompoundContainerServiceImpl.
     */
    @Test
    public void testFindBySimilarStructure_8args() {
        System.out.println("findBySimilarStructure");
        SimilarityType similarityType = SimilarityType.TANIMOTO;
        Double lowerBound = 0.9;
        Double upperBound = 1.0;
        String structureData = "c1ccccc1";

        PageRequest pageable = new PageRequest(
                0, 10, new Sort(
                new Sort.Order(Sort.Direction.ASC, "barcode")));

        List<TestCompoundContainer> containers = new ArrayList<>();
        containers.add(container);

        Page<TestCompoundContainer> expResult = new PageImpl<>(containers, pageable, 1);
        String cas = "9999-99-9";
        Predicate predicate = QChemicalCompoundContainer.chemicalCompoundContainer
                .containable.chemicalCompound.cas.eq(cas);

        CompoundContainerRepository mockedRepository = mock(CompoundContainerRepository.class);
        when(mockedRepository.findBySimilarStructure(structureData, similarityType,
                lowerBound, upperBound, pageable, predicate, containerService.getPathBuilder())).thenReturn(expResult);

        ReflectionTestUtils.setField(containerService, "compoundContainerRepository",
                mockedRepository, CompoundContainerRepository.class);

        Page<TestCompoundContainer> result = containerService.findBySimilarStructure(
                structureData, similarityType, lowerBound, upperBound, pageable, predicate, true, true);
        assertEquals(expResult, result);
    }

    /**
     * Test of count method, of class CompoundContainerServiceImpl.
     */
    @Test
    public void testCount() {
        System.out.println("count");
        Predicate predicate = null;

        Long count = 1L;
        CompoundContainerRepository mockedRepository = mock(CompoundContainerRepository.class);
        when(mockedRepository.count(predicate)).thenReturn(count);

        ReflectionTestUtils.setField(containerService, "compoundContainerRepository",
                mockedRepository, CompoundContainerRepository.class);

        Long result = containerService.count(predicate);
        assertEquals(count, result);
    }

    /**
     * Test of save method, of class CompoundContainerServiceImpl.
     */
    @Test
    public void testSave() {
        System.out.println("save");
        Long id2 = 1001L;
        TestCompound compound2 = new TestCompound("Test Compound 2", "2222-22-2",
                "Compound Description", null, null);

        ChemicalCompoundComposition composition2 = new ChemicalCompoundComposition(compound2, structure, 100d);

        TestContainable containable2 = new TestContainable(compound2);

        compound2.addComposition(composition2);
        compound2.getContainables().add(containable2);

        TestCompoundContainer<TestContainable> container2 = new TestCompoundContainer<>("C10001", containable2);
        containable2.addChemicalCompoundContainer(container2);

        TestCompoundContainer<TestContainable> expResult = new TestCompoundContainer<>(id2, "C10001", containable2);

        CompoundContainerRepository mockedRepository = mock(CompoundContainerRepository.class);
        when(mockedRepository.save(container2)).thenReturn(expResult);

        ChemicalStructureService structureService = mock(ChemicalStructureService.class);
        when(structureService.save(structure)).thenReturn(structure);

        ReflectionTestUtils.setField(containerService, "compoundContainerRepository",
                mockedRepository, CompoundContainerRepository.class);
        ReflectionTestUtils.setField(containerService, "chemicalStructureService",
                structureService, ChemicalStructureService.class);

        TestCompoundContainer result = containerService.save(container2);
        assertEquals(expResult, result);
    }

    @Test
    public void testImportSDF() {
        System.out.println("importSDF");

        String barcode = "C1000";

        HashMap<String, String> mappedCompoundProperties = new HashMap<>();
        mappedCompoundProperties.put("Name", "compoundName");
        mappedCompoundProperties.put("CAS", "cas");

        Map<String, Map<String, Double>> percentages = null;
        String recordIdentifier = "Name";
        boolean abortOnChemistryError = false;

        HashMap<String, String> mappedContainableProperties = new HashMap<>();
        mappedContainableProperties.put("Test Property", "testProperty");

        HashMap<String, String> mappedContainerProperties = new HashMap<>();
        mappedContainerProperties.put("Barcode", "barcode");

        ChemicalStructureFactory chemicalStructureFactory = new ChemicalStructureFactory(ChemistryFormat.SMI);

        TestCompound compound2 = new TestCompound("Benzene", "71-43-2",
                "Compound Description", null, null);
        ChemicalCompoundComposition composition = new ChemicalCompoundComposition(compound2, structure, 100d);
        TestContainable containable = new TestContainable(compound2);
        compound2.addComposition(composition);
        compound2.getContainables().add(containable);

        TestCompoundContainer<TestContainable> container2 = new TestCompoundContainer<>(barcode, containable);
        containable.getContainers().add(container2);

        // same compound but id set. mock repository must return object with an id set
        TestCompoundContainer<TestContainable> savedContainer = new TestCompoundContainer<>(1001L, barcode, containable);
        containable.getContainers().add(container2);

        CompoundContainerRepository mockedRepository = mock(CompoundContainerRepository.class);
        when(mockedRepository.save(container2)).thenReturn(savedContainer);

        ChemicalStructureService structureService = mock(ChemicalStructureService.class);
        when(structureService.save(structure)).thenReturn(structure);

        Map<Class<? extends ChemicalCompound>, ChemicalCompoundService<? extends ChemicalCompound>> compoundServices
                = new HashMap<>();
        Map<Class<? extends Containable>, ContainableService<? extends Containable>> containableServices
                = new HashMap<>();

        TestCompoundService compoundService = mock(TestCompoundService.class);
        when(compoundService.getByCas("71-43-2")).thenReturn(null);
        compoundServices.put(TestCompound.class, compoundService);

        TestContainableService containableService = mock( TestContainableService.class);
        Predicate predicate = QTestContainable.testContainable.testProperty.eq("test");
        when(containableService.findOne(predicate)).thenReturn(null);
        containableServices.put(TestContainable.class, containableService);

        ReflectionTestUtils.setField(containerService, "compoundContainerRepository",
                mockedRepository, CompoundContainerRepository.class);
        ReflectionTestUtils.setField(containerService, "chemicalStructureFactory",
                chemicalStructureFactory, ChemicalStructureFactory.class);
        ReflectionTestUtils.setField(containerService, "chemicalStructureService",
                structureService, ChemicalStructureService.class);
        ReflectionTestUtils.setField(containerService, "compoundServices",
                compoundServices, Map.class);
        ReflectionTestUtils.setField(containerService, "containableServices",
                containableServices, Map.class);

        String molFile = "Untitled Document" + newline
                + "CDXL12" + newline
                + "" + newline
                + "  6  6  0  0  0  0  0  0  0  0999 V2000" + newline
                + "   -0.7145    0.4125    0.0000 C   0  0  0  0  0  0  0  2  0  0  0  0" + newline
                + "   -0.7145   -0.4125    0.0000 C   0  0  0  0  0  0  0  2  0  0  0  0" + newline
                + "    0.0000   -0.8250    0.0000 C   0  0  0  0  0  0  0  2  0  0  0  0" + newline
                + "    0.7145   -0.4125    0.0000 C   0  0  0  0  0  0  0  2  0  0  0  0" + newline
                + "    0.7145    0.4125    0.0000 C   0  0  0  0  0  0  0  2  0  0  0  0" + newline
                + "    0.0000    0.8250    0.0000 C   0  0  0  0  0  0  0  2  0  0  0  0" + newline
                + "  1  2  2  0        0" + newline
                + "  2  3  1  0        0" + newline
                + "  3  4  2  0        0" + newline
                + "  4  5  1  0        0" + newline
                + "  5  6  2  0        0" + newline
                + "  6  1  1  0        0" + newline
                + "M  END" + newline
                + ">  <Name>" + newline
                + "Benzene" + newline
                + "" + newline
                + ">  <CAS>" + newline
                + "71-43-2" + newline
                + "" + newline
                + ">  <Test Property>" + newline
                + "test" + newline
                + "" + newline
                + ">  <Barcode>" + newline
                + barcode + "" + newline
                + "" + newline
                + "$$$$" + newline
                + "";
        StringReader reader = new StringReader(molFile);
        String uniqueContainableProperty = "testProperty";

        EntityImportResult result = containerService.importSDF(reader,
                mappedCompoundProperties, TestCompound.class,
                mappedContainableProperties, TestContainable.class, uniqueContainableProperty,
                mappedContainerProperties,
                percentages, recordIdentifier, abortOnChemistryError);
        assertNotNull(result);
        assertNotNull(result.getImportedIds());
        assertTrue(result.getImportedIds().size() == 1);
        assertEquals(savedContainer.getId(), result.getImportedIds().get(0));
    }

    @Test
    public void testExportSDF() {
        System.out.println("exportSDF");

        StringWriter writer = new StringWriter();

        List<Long> containerIds = new ArrayList<>();
        containerIds.add(id);

        Set<String> containerProperties = new HashSet<>();
        containerProperties.add("barcode");

        Set<String> containableProperties = new HashSet<>();
        containableProperties.add("testProperty");

        Set<String> compoundProperties = new HashSet<>();
        compoundProperties.add("cas");
        compoundProperties.add("compoundName");

        Predicate predicate = QChemicalCompoundContainer.chemicalCompoundContainer.id.eq(id);

        CompoundContainerRepository mockedRepository = mock(CompoundContainerRepository.class);
        when(mockedRepository.findOne(predicate)).thenReturn(container);
        ReflectionTestUtils.setField(containerService, "compoundContainerRepository",
                mockedRepository, CompoundContainerRepository.class);

        containerService.exportSDF(containerIds, writer, containerProperties,
                containableProperties, compoundProperties);
        String result = writer.toString();

        String expResult = container.getChemicalCompound().getCompoundName() + "\n"
                + "  -INDIGO-\\d{11}D\n"
                + "\n"
                + "  6  6  0  0  0  0  0  0  0  0999 V2000\n"
                + "    0.0000    0.0000    0.0000 C   0  0  0  0  0  0  0  0  0  0  0  0\n"
                + "   -1.6000    0.0000    0.0000 C   0  0  0  0  0  0  0  0  0  0  0  0\n"
                + "   -2.4000   -1.3856    0.0000 C   0  0  0  0  0  0  0  0  0  0  0  0\n"
                + "   -1.6000   -2.7713    0.0000 C   0  0  0  0  0  0  0  0  0  0  0  0\n"
                + "    0.0000   -2.7713    0.0000 C   0  0  0  0  0  0  0  0  0  0  0  0\n"
                + "    0.8000   -1.3856    0.0000 C   0  0  0  0  0  0  0  0  0  0  0  0\n"
                + "  1  2  4  0  0  0  0\n"
                + "  2  3  4  0  0  0  0\n"
                + "  3  4  4  0  0  0  0\n"
                + "  4  5  4  0  0  0  0\n"
                + "  5  6  4  0  0  0  0\n"
                + "  6  1  4  0  0  0  0\n"
                + "M  END\n"
                + ">  <UHOVQNZJYSORNB-UHFFFAOYSA-N>\n"
                + "100.0\n"
                + "\n"
                + ">  <barcode>\n"
                + barcode + "\n"
                + "\n"+ ">  <cas>\n"
                + "9999-99-9\n"
                + "\n"
                + ">  <compoundName>\n"
                + "Test Compound\n"
                + "\n"
                + ">  <testProperty>\n"
                + "\n"
                + "\n"
                + "\\$\\$\\$\\$";

        Pattern pattern = Pattern.compile(expResult);

        assertTrue(pattern.matcher(result).find());
    }
}
