# Supplementary material for: Molecule database framework: a framework for creating database applications with chemical structure search capability
Source: J Cheminform. 2013 Dec 11;5:48. doi: 10.1186/1758-2946-5-48 (PMC3892073; doi:10.1186/1758-2946-5-48)
Supplement: Additional file 2 — Molecule Database Framework source code. [file 1758-2946-5-48-S2.zip › src/test/java/org/bitbucket/kienerj/moleculedatabaseframework/service/ContainableServiceImplIT.java]

/*
 *  Copyright (C) 2013 Joos Kiener <Joos.Kiener@gmail.com>
 *
 *  This program is free software: you can redistribute it and/or modify
 *  it under the terms of the GNU Affero General Public License as published by
 *  the Free Software Foundation, either version 3 of the License, or
 *  (at your option) any later version.
 *
 *  This program is distributed in the hope that it will be useful,
 *  but WITHOUT ANY WARRANTY; without even the implied warranty of
 *  MERCHANTABILITY or FITNESS FOR A PARTICULAR PURPOSE.  See the
 *  GNU Affero General Public License for more details.

 *  You should have received a copy of the GNU Affero General Public License
 *  along with this program.  If not, see <http://www.gnu.org/licenses/>.
 */
package org.bitbucket.kienerj.moleculedatabaseframework.service;

import com.mysema.query.types.OrderSpecifier;
import com.mysema.query.types.Predicate;
import java.io.InputStream;
import java.io.InputStreamReader;
import java.io.Reader;
import java.io.StringWriter;
import java.text.SimpleDateFormat;
import java.util.ArrayList;
import java.util.HashMap;
import java.util.HashSet;
import java.util.List;
import java.util.Map;
import java.util.Set;
import java.util.regex.Pattern;
import org.bitbucket.kienerj.moleculedatabaseframework.chemistry.ChemicalStructureFactory;
import org.bitbucket.kienerj.moleculedatabaseframework.entity.ChemicalCompoundComposition;
import org.bitbucket.kienerj.moleculedatabaseframework.entity.ChemicalStructure;
import org.bitbucket.kienerj.moleculedatabaseframework.entity.QTestContainable;
import org.bitbucket.kienerj.moleculedatabaseframework.entity.TestCompound;
import org.bitbucket.kienerj.moleculedatabaseframework.entity.TestContainable;
import org.bitbucket.kienerj.moleculedatabaseframework.io.EntityImportResult;
import org.bitbucket.kienerj.moleculedatabaseframework.io.SdfRecord;
import org.bitbucket.kienerj.moleculedatabaseframework.sql.EntityVersionConflictException;
import org.bitbucket.kienerj.moleculedatabaseframework.sql.UniqueConstraintViolationException;
import org.bitbucket.kienerj.moleculedatabaseframework.structuresearch.SimilarityType;
import org.bitbucket.kienerj.moleculedatabaseframework.structuresearch.StructureSearchType;
import org.junit.After;
import org.junit.AfterClass;
import static org.junit.Assert.*;
import org.junit.Before;
import org.junit.BeforeClass;
import org.junit.Test;
import org.junit.runner.RunWith;
import org.springframework.beans.factory.annotation.Autowired;
import org.springframework.dao.DataIntegrityViolationException;
import org.springframework.data.domain.Page;
import org.springframework.data.domain.PageImpl;
import org.springframework.data.domain.PageRequest;
import org.springframework.data.domain.Sort;
import org.springframework.test.annotation.DirtiesContext;
import org.springframework.test.annotation.Rollback;
import org.springframework.test.context.ContextConfiguration;
import org.springframework.test.context.junit4.SpringJUnit4ClassRunner;
import org.springframework.transaction.annotation.Transactional;

/**
 *
 * @author Joos Kiener <Joos.Kiener@gmail.com>
 */
@RunWith(SpringJUnit4ClassRunner.class)
@ContextConfiguration("classpath:ApplicationContext.xml")
@DirtiesContext
public class ContainableServiceImplIT {

    private static final Long id = 1000L;
    private static final String newline = System.getProperty("line.separator");
    @Autowired
    private TestContainableService containableService;
    @Autowired
    private ChemicalStructureFactory chemicalStructureFactory;
    private TestContainable containable;
    private TestCompound compound;

    public ContainableServiceImplIT() {
    }

    @BeforeClass
    public static void setUpClass() {
    }

    @AfterClass
    public static void tearDownClass() {
    }

    @Before
    public void setUp() {

        containable = containableService.getById(id);

        compound = new TestCompound(id, "Test Compound", "9999-99-9",
                "Compound Description", null, null);

        ChemicalStructure structure1 = new ChemicalStructure("UHOVQNZJYSORNB-UHFFFAOYSA-N", "c1ccccc1", 0);
        ChemicalCompoundComposition composition1 = new ChemicalCompoundComposition(compound, structure1, 80d);

        ChemicalStructure structure2 = new ChemicalStructure("IKHGUXGNUITLKF-UHFFFAOYSA-N", "CC=O", 0);
        ChemicalCompoundComposition composition2 = new ChemicalCompoundComposition(compound, structure2, 20d);

        compound.addComposition(composition1);
        compound.addComposition(composition2);
        compound.getContainables().add(containable);
    }

    @After
    public void tearDown() {
    }

    /**
     * Test of getById method, of class ContainableService.
     */
    @Test
    public void testGetById_Long() {
        System.out.println("getById");
        String testProperty = "test1000";
        TestContainable expResult = new TestContainable(id, testProperty, compound);
        TestContainable result = containableService.getById(id);
        assertEquals(expResult, result);
    }

    /**
     * Test of getById method, of class ContainableService.
     */
    @Test
    public void testGetById_List() {
        System.out.println("getById");
        ArrayList<Long> ids = new ArrayList<>();
        ids.add(1000L);

        List<TestContainable> expResult = new ArrayList<>();
        expResult.add(containable);

        List<TestContainable> result = containableService.getById(ids);
        assertEquals(expResult, result);
    }

    /**
     * Test of getByChemicalCompound method, of class ContainableService.
     */
    @Test
    public void testGetByChemicalCompound() {
        System.out.println("getByChemicalCompound");
        List<TestContainable> expResult = new ArrayList<>();
        expResult.add(containable);
        List<TestContainable> result = containableService.getByChemicalCompound(compound);
        assertEquals(expResult, result);
    }

    /**
     * Test of getByChemicalCompoundId method, of class ContainableService.
     */
    @Test
    public void testGetByChemicalCompoundId() {
        System.out.println("getByChemicalCompoundId");
        Long compoundId = compound.getId();
        List<TestContainable> expResult = new ArrayList<>();
        expResult.add(containable);
        List<TestContainable> result = containableService.getByChemicalCompoundId(compoundId);
        assertEquals(expResult, result);
    }

    /**
     * Test of findOne method, of class ContainableService.
     */
    @Test
    public void testFindOne() {
        System.out.println("findOne");
        Predicate predicate = QTestContainable.testContainable.id.eq(id);

        TestContainable expResult = containable;

        TestContainable result = containableService.findOne(predicate);
        assertEquals(expResult, result);
    }

    /**
     * Test of findAll method, of class ContainableService.
     */
    @Test
    public void testFindAll_Predicate() {
        System.out.println("findAll");
        Predicate predicate = QTestContainable.testContainable.testProperty.startsWith("test");

        List<TestContainable> expResult = new ArrayList<>();
        expResult.add(containable);

        List<TestContainable> result = containableService.findAll(predicate);
        assertEquals(expResult, result);
    }

    /**
     * Test of findAll method, of class ContainableService.
     */
    @Test
    public void testFindAll_Predicate_OrderSpecifierArr() {
        System.out.println("findAll");
        Predicate predicate = QTestContainable.testContainable.testProperty.startsWith("test");
        OrderSpecifier orderSpecifier = new OrderSpecifier(
                com.mysema.query.types.Order.ASC, QTestContainable.testContainable.id);

        List<TestContainable> expResult = new ArrayList<>();
        expResult.add(containable);

        List<TestContainable> result = containableService.findAll(predicate, orderSpecifier);
        assertEquals(expResult, result);
    }

    /**
     * Test of findAll method, of class ContainableService.
     */
    @Test
    public void testFindAll_Predicate_Pageable() {
        System.out.println("findAll");
        Predicate predicate = QTestContainable.testContainable.testProperty.startsWith("test");

        PageRequest pageable = new PageRequest(
                0, 10, new Sort(
                new Sort.Order(Sort.Direction.ASC, "id")));

        List<TestContainable> containables = new ArrayList<>();
        containables.add(containable);
        Page<TestContainable> expResult = new PageImpl<>(containables, pageable, 1);

        Page result = containableService.findAll(predicate, pageable);
        assertEquals(expResult, result);
    }

    /**
     * Test of findByChemicalStructure method, of class ContainableService.
     */
    @Test
    public void testFindByChemicalStructure_3args() {
        System.out.println("findByChemicalStructure");
        String structureData = "c1ccccc1";
        StructureSearchType searchType = StructureSearchType.SUBSTRUCTURE;

        PageRequest pageable = new PageRequest(
                0, 10, new Sort(
                new Sort.Order(Sort.Direction.ASC, "id")));

        List<TestContainable> containables = new ArrayList<>();
        containables.add(containable);
        Page<TestContainable> expResult = new PageImpl<>(containables, pageable, 1);

        Page result = containableService.findByChemicalStructure(structureData, searchType, pageable);
        assertEquals(expResult, result);
    }

    /**
     * Test of findByChemicalStructure method, of class ContainableService.
     */
    @Test
    public void testFindByChemicalStructure_4args() {
        System.out.println("findByChemicalStructure");
        String structureData = "c1ccccc1";
        StructureSearchType searchType = StructureSearchType.SUBSTRUCTURE;

        PageRequest pageable = new PageRequest(
                0, 10, new Sort(
                new Sort.Order(Sort.Direction.ASC, "id")));
        Predicate predicate = QTestContainable.testContainable.testProperty.startsWith("test");

        List<TestContainable> containables = new ArrayList<>();
        containables.add(containable);
        Page<TestContainable> expResult = new PageImpl<>(containables, pageable, 1);

        Page result = containableService.findByChemicalStructure(structureData, searchType, pageable, predicate);
        assertEquals(expResult, result);
    }

    /**
     * Test of findByChemicalStructure method, of class ContainableService.
     */
    @Test
    public void testFindByChemicalStructure_5args() {
        System.out.println("findByChemicalStructure");
        String structureData = "c1ccccc1";
        StructureSearchType searchType = StructureSearchType.SUBSTRUCTURE;

        PageRequest pageable = new PageRequest(
                0, 10, new Sort(
                new Sort.Order(Sort.Direction.ASC, "id")));
        Predicate predicate = QTestContainable.testContainable.testProperty.startsWith("test");
        String searchOptions = "";

        List<TestContainable> containables = new ArrayList<>();
        containables.add(containable);
        Page<TestContainable> expResult = new PageImpl<>(containables, pageable, 1);

        Page result = containableService.findByChemicalStructure(structureData, searchType, pageable, predicate, searchOptions);
        assertEquals(expResult, result);
    }

    /**
     * Test of findByChemicalStructure method, of class ContainableService.
     */
    @Test
    public void testFindByChemicalStructure_6args() {
        System.out.println("findByChemicalStructure");
        String structureData = "c1ccccc1";
        StructureSearchType searchType = StructureSearchType.SUBSTRUCTURE;
        PageRequest pageable = new PageRequest(
                0, 10, new Sort(
                new Sort.Order(Sort.Direction.ASC, "id")));
        Predicate predicate = QTestContainable.testContainable.testProperty.startsWith("test");
        String searchOptions = "";
        boolean loadCompositions = true;

        List<TestContainable> containables = new ArrayList<>();
        containables.add(containable);
        Page<TestContainable> expResult = new PageImpl<>(containables, pageable, 1);

        Page result = containableService.findByChemicalStructure(structureData, searchType, pageable, predicate, searchOptions, loadCompositions);
        assertEquals(expResult, result);
    }

    /**
     * Test findByChemicalStructure method that return a <code>List<Long></code>.
     */
    @Test
    public void testSubstructureSearchIdResults() {
        System.out.println("SubstructureSearchIdResults");

        String structureData = "c1ccccc1";

        List<Long> expResult = new ArrayList<>();
        expResult.add(id);

        List<Long> result = containableService.findByChemicalStructure(
                structureData, StructureSearchType.SUBSTRUCTURE);
        assertEquals(expResult, result);
    }

    /**
     * Test of findBySimilarStructure method, of class ContainableService.
     */
    @Test
    public void testFindBySimilarStructure_6args() {
        System.out.println("findBySimilarStructure");
        String structureData = "c1ccccc1";
        SimilarityType similarityType = SimilarityType.TANIMOTO;
        Double lowerBound = 0.9;
        Double upperBound = 1.0;
        PageRequest pageable = new PageRequest(
                0, 10, new Sort(
                new Sort.Order(Sort.Direction.ASC, "id")));
        Predicate predicate = QTestContainable.testContainable.testProperty.startsWith("test");

        List<TestContainable> containables = new ArrayList<>();
        containables.add(containable);
        Page<TestContainable> expResult = new PageImpl<>(containables, pageable, 1);

        Page result = containableService.findBySimilarStructure(structureData, similarityType, lowerBound, upperBound, pageable, predicate);
        assertEquals(expResult, result);
    }

    /**
     * Test of findBySimilarStructure method, of class ContainableService.
     */
    @Test
    public void testFindBySimilarStructure_7args() {
        System.out.println("findBySimilarStructure");
        String structureData = "c1ccccc1";
        SimilarityType similarityType = SimilarityType.TANIMOTO;
        Double lowerBound = 0.9;
        Double upperBound = 1.0;
        PageRequest pageable = new PageRequest(
                0, 10, new Sort(
                new Sort.Order(Sort.Direction.ASC, "id")));
        Predicate predicate = QTestContainable.testContainable.testProperty.startsWith("test");
        boolean loadCompositions = true;

        List<TestContainable> containables = new ArrayList<>();
        containables.add(containable);
        Page<TestContainable> expResult = new PageImpl<>(containables, pageable, 1);

        Page result = containableService.findBySimilarStructure(structureData, similarityType, lowerBound, upperBound, pageable, predicate, loadCompositions);
        assertEquals(expResult, result);
    }

    /**
     * Test of count method, of class ContainableService.
     */
    @Test
    public void testCount() {
        System.out.println("count");
        Predicate predicate = null;

        long expResult = 1L;
        long result = containableService.count(predicate);
        assertEquals(expResult, result);
    }

    /**
     * Test of save method, of class ContainableService.
     */
    @Test
    @Transactional
    @Rollback(true)
    public void testSave() {
        System.out.println("save");

        Long id2 = 2L;

        TestCompound compound2 = new TestCompound("Benzene", "71-43-2",
                "Compound Description", null, null);
        ChemicalStructure structure = new ChemicalStructure("UHOVQNZJYSORNB-UHFFFAOYSA-N", "c1ccccc1", 0);
        ChemicalCompoundComposition composition2 = new ChemicalCompoundComposition(compound2, structure, 100d);
        TestContainable containable2 = new TestContainable("test", compound2);
        compound2.addComposition(composition2);
        compound2.addContainable(containable2);

        TestContainable expResult = new TestContainable(id2, "test", compound2);

        TestContainable result = containableService.save(containable2);
        assertNotNull(result);
        assertNotNull(result.getId());
        assertEquals(expResult, result);
    }

    /**
     * Test of save method, of class ContainableService when saving
     * a new containable that has an existing compound associated with it.
     */
    @Test
    public void testSaveExistingCompound() {
        System.out.println("Save with Existing Compound");

        Long id2 = 2L;
        TestContainable containable2 = new TestContainable("test", compound);
        compound.addContainable(containable2);

        TestContainable expResult = new TestContainable(id2, "test", compound);

        TestContainable result = containableService.save(containable2);
        assertNotNull(result);
        assertNotNull(result.getId());
        assertEquals(expResult, result);
        // delete after creation to not afftec other tests
        // note that Rollback(true) annotation can't be used because
        // the different steps in this test are run outside of a transaction
        // on purpose hence DO NOT ANNOTATE WITH @Transactional
        containableService.delete(containable2);
    }

    /**
     * Test of importSDF method, of class ContainableService.
     */
    @Test
    @Transactional
    @Rollback(true)
    public void testImportSDF() {
        System.out.println("importSDF");

        String filePath = "/unitTest.sdf";
        InputStream in = getClass().getResourceAsStream(filePath);
        Reader reader = new InputStreamReader(in);

        boolean abortOnChemistryError = true;

        HashMap<String, String> mappedCompoundProperties = new HashMap<>();
        mappedCompoundProperties.put("Name", "compoundName");
        mappedCompoundProperties.put("CAS", "cas");

        HashMap<String, String> mappedContainableProperties = new HashMap<>();
        mappedContainableProperties.put("Test Property", "testProperty");

        String compoundIdentifier = "Name";
        Map<String, Double> singleRecordPercentage = new HashMap<>();
        singleRecordPercentage.put("XDTMQSROBMDMFD-UHFFFAOYSA-N", 30.0);
        singleRecordPercentage.put("ZSWFCLXCOIISFI-UHFFFAOYSA-N", 70.0);
        Map<String, Map<String, Double>> percentages = new HashMap<>();
        percentages.put("Mixture_1", singleRecordPercentage);

        EntityImportResult result = containableService.importSDF(reader,
                mappedCompoundProperties, mappedContainableProperties,
                percentages, compoundIdentifier, abortOnChemistryError);

        assertTrue(result.getImportErrors().isEmpty());
        assertTrue(result.getImportedIds().size() == 5);

        Predicate predicate = QTestContainable.testContainable.testProperty.eq("test1");
        TestContainable containable2 = containableService.findOne(predicate);

        assertNotNull(containable2);
        assertNotNull(containable2.getChemicalCompound());
        assertEquals("Benzene", containable2.getChemicalCompound().getCompoundName());
        assertNotNull(containable2.getChemicalCompound().getCompositions());
        assertEquals(1, containable2.getChemicalCompound().getCompositions().size());

        ArrayList<ChemicalCompoundComposition> compostions =
                new ArrayList<>(containable2.getChemicalCompound().getCompositions());
        ChemicalStructure resultStructure =
                compostions.get(0).getChemicalStructure();
        assertEquals(chemicalStructureFactory.createChemicalStructure("c1ccccc1"), resultStructure);
    }

    /**
     * Test of exportSDF method, of class ContainableService.
     */
    @Test
    public void testExportSDF_4args() {
        System.out.println("exportSDF");

        StringWriter writer = new StringWriter();

        List<Long> containableIds = new ArrayList<>();
        containableIds.add(id);

        Set<String> containableProperties = new HashSet<>();
        containableProperties.add("testProperty");

        Set<String> compoundProperties = new HashSet<>();
        compoundProperties.add("cas");
        compoundProperties.add("compoundName");

        containableService.exportSDF(containableIds, writer, containableProperties, compoundProperties);

        String result = writer.toString();

        String expResult = "Test Compound\n"
                + "  -INDIGO-\\d{11}D\n"
                + "\n"
                + "  9  8  0  0  0  0  0  0  0  0999 V2000\n"
                + "    2.4000    2.7713    0.0000 C   0  0  0  0  0  0  0  0  0  0  0  0\n"
                + "    0.8000    2.7713    0.0000 C   0  0  0  0  0  0  0  0  0  0  0  0\n"
                + "    0.0000    1.3856    0.0000 C   0  0  0  0  0  0  0  0  0  0  0  0\n"
                + "    0.8000    0.0000    0.0000 C   0  0  0  0  0  0  0  0  0  0  0  0\n"
                + "    2.4000    0.0000    0.0000 C   0  0  0  0  0  0  0  0  0  0  0  0\n"
                + "    3.2000    1.3856    0.0000 C   0  0  0  0  0  0  0  0  0  0  0  0\n"
                + "    6.4000    0.8000    0.0000 C   0  0  0  0  0  0  0  0  0  0  0  0\n"
                + "    7.7856    0.0000    0.0000 C   0  0  0  0  0  0  0  0  0  0  0  0\n"
                + "    9.1713    0.8000    0.0000 O   0  0  0  0  0  0  0  0  0  0  0  0\n"
                + "  1  2  4  0  0  0  0\n"
                + "  2  3  4  0  0  0  0\n"
                + "  3  4  4  0  0  0  0\n"
                + "  4  5  4  0  0  0  0\n"
                + "  5  6  4  0  0  0  0\n"
                + "  6  1  4  0  0  0  0\n"
                + "  7  8  1  0  0  0  0\n"
                + "  8  9  2  0  0  0  0\n"
                + "M  END\n"
                + ">  <IKHGUXGNUITLKF-UHFFFAOYSA-N>\n"
                + "20.0\n"
                + "\n"
                + ">  <UHOVQNZJYSORNB-UHFFFAOYSA-N>\n"
                + "80.0\n"
                + "\n"
                + ">  <cas>\n"
                + "9999-99-9\n"
                + "\n"
                + ">  <compoundName>\n"
                + "Test Compound\n"
                + "\n"
                + ">  <testProperty>\n"
                + "test1000\n"
                + "\n"
                + "\\$\\$\\$\\$\n";

        Pattern pattern = Pattern.compile(expResult);

        assertTrue(pattern.matcher(result).find());
    }

    /**
     * Test of exportSDF method, of class ContainableService.
     */
    @Test
    public void testExportSDF_5args() {
        System.out.println("exportSDF");
        StringWriter writer = new StringWriter();

        List<Long> containableIds = new ArrayList<>();
        containableIds.add(id);

        Set<String> containableProperties = new HashSet<>();
        containableProperties.add("testProperty");
        containableProperties.add("created");

        Set<String> compoundProperties = new HashSet<>();
        compoundProperties.add("cas");
        compoundProperties.add("compoundName");

        String dateFormat = "dd.MM.yyyy";

        SimpleDateFormat formatter =
                new SimpleDateFormat(dateFormat);

        containable.createMetadata();
        containableService.save(containable);
        String creationDate = formatter.format(containable.getCreated());

        containableService.exportSDF(containableIds, writer, containableProperties, compoundProperties, dateFormat);

        String result = writer.toString();

        String expResult = "Test Compound\n"
                + "  -INDIGO-\\d{11}D\n"
                + "\n"
                + "  9  8  0  0  0  0  0  0  0  0999 V2000\n"
                + "    2.4000    2.7713    0.0000 C   0  0  0  0  0  0  0  0  0  0  0  0\n"
                + "    0.8000    2.7713    0.0000 C   0  0  0  0  0  0  0  0  0  0  0  0\n"
                + "    0.0000    1.3856    0.0000 C   0  0  0  0  0  0  0  0  0  0  0  0\n"
                + "    0.8000    0.0000    0.0000 C   0  0  0  0  0  0  0  0  0  0  0  0\n"
                + "    2.4000    0.0000    0.0000 C   0  0  0  0  0  0  0  0  0  0  0  0\n"
                + "    3.2000    1.3856    0.0000 C   0  0  0  0  0  0  0  0  0  0  0  0\n"
                + "    6.4000    0.8000    0.0000 C   0  0  0  0  0  0  0  0  0  0  0  0\n"
                + "    7.7856    0.0000    0.0000 C   0  0  0  0  0  0  0  0  0  0  0  0\n"
                + "    9.1713    0.8000    0.0000 O   0  0  0  0  0  0  0  0  0  0  0  0\n"
                + "  1  2  4  0  0  0  0\n"
                + "  2  3  4  0  0  0  0\n"
                + "  3  4  4  0  0  0  0\n"
                + "  4  5  4  0  0  0  0\n"
                + "  5  6  4  0  0  0  0\n"
                + "  6  1  4  0  0  0  0\n"
                + "  7  8  1  0  0  0  0\n"
                + "  8  9  2  0  0  0  0\n"
                + "M  END\n"
                + ">  <IKHGUXGNUITLKF-UHFFFAOYSA-N>\n"
                + "20.0\n"
                + "\n"
                + ">  <UHOVQNZJYSORNB-UHFFFAOYSA-N>\n"
                + "80.0\n"
                + "\n"
                + ">  <cas>\n"
                + "9999-99-9\n"
                + "\n"
                + ">  <compoundName>\n"
                + "Test Compound\n"
                + "\n"
                + ">  <created>\n"
                + creationDate + "\n"
                + "\n"
                + ">  <testProperty>\n"
                + "test1000\n"
                + "\n"
                + "\\$\\$\\$\\$\n";

        Pattern pattern = Pattern.compile(expResult);

        assertTrue(pattern.matcher(result).find());
    }

    /**
     * Test of delete method, of class ContainableService.
     */
    @Test
    @Transactional
    @Rollback(true)
    public void testDelete() {
        System.out.println("delete");
        containableService.delete(containable);
        TestContainable result = containableService.getById(id);
        assertTrue(result == null);
    }

    /**
     * Test of deleteById method, of class ContainableService.
     */
    @Test
    @Transactional
    @Rollback(true)
    public void testDeleteById() {
        System.out.println("deleteById");
        containableService.deleteById(id);
        TestContainable result = containableService.getById(id);
        assertTrue(result == null);
    }

    /**
     * Test of checkUniqueness method, of class ContainableService.
     */
    @Test
    public void testCheckUniqueness() {
        System.out.println("checkUniqueness");
        String uniqueProperty = "testProperty";
        UniquenesscheckResult result = containableService.checkUniqueness(containable);
        assertNotNull(result);
        assertFalse(result.isUnique());
        assertNotNull(result.getViolatedContraints());
        assertEquals(1, result.getViolatedContraints().size());
        assertTrue(result.getViolatedContraints().containsKey(uniqueProperty));
    }

    /**
     * Test of getExistingContainable method, of class ContainableService.
     */
    @Test
    public void testGetExistingContainable() {
        System.out.println("getExistingContainable");
        String uniqueProperty = "testProperty";
        SdfRecord sdfRecord = new SdfRecord();
        sdfRecord.addProperty(uniqueProperty, "test1000");

        Map<String, String> mappedContainableProperties = new HashMap<>();
        mappedContainableProperties.put(uniqueProperty, uniqueProperty);
        Map<String, String> mappedCompoundProperties = new HashMap<>();

        TestContainable expResult = new TestContainable(id, "test1000", this.compound);
        TestContainable result = containableService.getExistingContainable(sdfRecord, mappedContainableProperties, mappedCompoundProperties);
        assertEquals(expResult, result);
        assertEquals(id, result.getId());
    }

    /**
     * Test of getEntityClass method, of class ContainableService.
     */
    @Test
    public void testGetContainableClass() {
        System.out.println("getContainableClass");

        Class<TestContainable> expResult = TestContainable.class;
        Class<TestContainable> result = containableService.getEntityClass();
        assertEquals(expResult, result);
    }

    @Test(expected = UniqueConstraintViolationException.class)
    public void testUniqueConstraintViolation() {
        System.out.println("UniqueConstraintViolation");

        TestCompound compound2 = new TestCompound("Benzene", "71-43-2",
                "Compound Description", null, null);
        ChemicalStructure structure = new ChemicalStructure("UHOVQNZJYSORNB-UHFFFAOYSA-N", "c1ccccc1", 0);
        ChemicalCompoundComposition composition2 = new ChemicalCompoundComposition(compound2, structure, 100d);
        // test1000 violates constraint as record is created on context start
        // using import.sql
        TestContainable containable2 = new TestContainable("test1000", compound2);
        compound2.addComposition(composition2);
        compound2.addContainable(containable2);
        containableService.save(containable2);
        fail("UniqueConstraintViolationException should have been thrown.");
    }

    /**
     * When persisting, changes are cascaded. What happens if a cascaded change
     * (and not the saved entity itself) violates a unique constraint? -> a
     * DataIntegrityViolationException should be thrown
     */
    @Test(expected = DataIntegrityViolationException.class)
    public void testUniqueConstraintViolationOnCascadePersist() {
        System.out.println("UniqueConstraintViolationOnCascadePersist");

        TestCompound compound2 = new TestCompound("Benzene", "9999-99-9",
                "Compound Description", null, null);
        ChemicalStructure structure = new ChemicalStructure("UHOVQNZJYSORNB-UHFFFAOYSA-N", "c1ccccc1", 0);
        ChemicalCompoundComposition composition2 = new ChemicalCompoundComposition(compound2, structure, 100d);
        TestContainable containable2 = new TestContainable("test", compound2);
        compound2.addComposition(composition2);
        compound2.addContainable(containable2);
        containableService.save(containable2);
        fail("DataIntegrityViolationException should have been thrown.");
    }

    /**
     * Tests if exception is thrown on concurrent updates
     *
     */
    @Test(expected = EntityVersionConflictException.class)
    public void testOptimisticLockingFailure() {
        System.out.println("OptimisticLockingFailure");
        TestContainable containable1 = this.containableService.getById(id);
        TestContainable containable2 = this.containableService.getById(id);
        assertFalse(containable1 == containable2);
        containable2.setTestProperty("I was updated!");
        containable2 = containableService.save(containable2);
        assertNotEquals(containable1.getVersion(), containable2.getVersion());
        containable1.setTestProperty("This update should fail.");
        containableService.save(containable1);
        fail("EntityVersionConflictException should have been thrown.");
    }
}
