# Supplementary material for: Molecule database framework: a framework for creating database applications with chemical structure search capability
Source: J Cheminform. 2013 Dec 11;5:48. doi: 10.1186/1758-2946-5-48 (PMC3892073; doi:10.1186/1758-2946-5-48)
Supplement: Additional file 2 — Molecule Database Framework source code. [file 1758-2946-5-48-S2.zip › src/test/java/org/bitbucket/kienerj/moleculedatabaseframework/service/ContainableServiceImplTest.java]

/*
 *  Copyright (C) 2013 Joos Kiener <Joos.Kiener@gmail.com>
 *
 *  This program is free software: you can redistribute it and/or modify
 *  it under the terms of the GNU Affero General Public License as published by
 *  the Free Software Foundation, either version 3 of the License, or
 *  (at your option) any later version.
 *
 *  This program is distributed in the hope that it will be useful,
 *  but WITHOUT ANY WARRANTY; without even the implied warranty of
 *  MERCHANTABILITY or FITNESS FOR A PARTICULAR PURPOSE.  See the
 *  GNU Affero General Public License for more details.

 *  You should have received a copy of the GNU Affero General Public License
 *  along with this program.  If not, see <http://www.gnu.org/licenses/>.
 */
package org.bitbucket.kienerj.moleculedatabaseframework.service;

import com.mysema.query.types.OrderSpecifier;
import com.mysema.query.types.Predicate;
import com.mysema.query.types.path.PathBuilder;
import java.io.StringReader;
import java.io.StringWriter;
import java.util.ArrayList;
import java.util.HashMap;
import java.util.HashSet;
import java.util.List;
import java.util.Map;
import java.util.Set;
import java.util.regex.Pattern;
import org.bitbucket.kienerj.moleculedatabaseframework.chemistry.ChemicalStructureFactory;
import org.bitbucket.kienerj.moleculedatabaseframework.chemistry.ChemistryFormat;
import org.bitbucket.kienerj.moleculedatabaseframework.entity.ChemicalCompoundComposition;
import org.bitbucket.kienerj.moleculedatabaseframework.entity.ChemicalStructure;
import org.bitbucket.kienerj.moleculedatabaseframework.entity.Containable;
import org.bitbucket.kienerj.moleculedatabaseframework.entity.QContainable;
import org.bitbucket.kienerj.moleculedatabaseframework.entity.QTestContainable;
import org.bitbucket.kienerj.moleculedatabaseframework.entity.Role;
import org.bitbucket.kienerj.moleculedatabaseframework.entity.TestCompound;
import org.bitbucket.kienerj.moleculedatabaseframework.entity.TestContainable;
import org.bitbucket.kienerj.moleculedatabaseframework.io.EntityImportResult;
import org.bitbucket.kienerj.moleculedatabaseframework.repository.RoleRepository;
import org.bitbucket.kienerj.moleculedatabaseframework.repository.TestContainableRepository;
import org.bitbucket.kienerj.moleculedatabaseframework.structuresearch.SimilarityType;
import org.bitbucket.kienerj.moleculedatabaseframework.structuresearch.StructureSearchType;
import org.junit.After;
import org.junit.AfterClass;
import static org.junit.Assert.*;
import org.junit.Before;
import org.junit.BeforeClass;
import org.junit.Test;
import static org.mockito.Mockito.*;
import org.springframework.data.domain.Page;
import org.springframework.data.domain.PageImpl;
import org.springframework.data.domain.PageRequest;
import org.springframework.data.domain.Sort;
import org.springframework.test.util.ReflectionTestUtils;

/**
 *
 * @author Joos Kiener <Joos.Kiener@gmail.com>
 */
public class ContainableServiceImplTest {

    private static final String newline = System.getProperty("line.separator");
    private static final Long id = 1000L;
    private static final String barcode = "C10000";
    private static final String testProperty = "test";
    private TestContainable containable;
    private TestCompound compound;
    private ChemicalCompoundComposition composition;
    private ChemicalStructure structure;
    private TestContainableServiceImpl containableService;

    public ContainableServiceImplTest() {
    }

    @BeforeClass
    public static void setUpClass() {
    }

    @AfterClass
    public static void tearDownClass() {
    }

    @Before
    public void setUp() {

        containableService = new TestContainableServiceImpl();

        compound = new TestCompound(id, "Test Compound", "9999-99-9",
                "Compound Description", null, null);

        structure = new ChemicalStructure(id, "UHOVQNZJYSORNB-UHFFFAOYSA-N", "c1ccccc1", 0);
        composition = new ChemicalCompoundComposition(compound, structure, 100d);

        containable = new TestContainable(id, testProperty, compound);

        compound.addComposition(composition);
        compound.getContainables().add(containable);

    }

    @After
    public void tearDown() {
    }

    /**
     * Test of getById method, of class ContainableServiceImpl.
     */
    @Test
    public void testGetById_Long() {
        System.out.println("getById");

        TestContainableRepository mockedRepository = mock(TestContainableRepository.class);
        when(mockedRepository.findOne(id)).thenReturn(containable);

        ReflectionTestUtils.setField(containableService, "repository",
                mockedRepository, TestContainableRepository.class);

        TestContainable result = containableService.getById(id);

        assertEquals(containable, result);
    }

    /**
     * If id argument is null, throw exception
     */
    @Test(expected = NullPointerException.class)
    public void testGetByIdNullArgument() {
        System.out.println("getByIdNullArgument");
        Long id = null;
        containableService.getById(id);
        fail("NullPointerException shouldhave been thrown.");
    }

    /**
     * Test of getById method, of class ContainableServiceImpl.
     */
    @Test
    public void testGetById_List() {
        System.out.println("getById");
        Long id2 = 1001L;
        List<Long> ids = new ArrayList<>();
        ids.add(id);
        ids.add(id2);

        TestCompound compound2 = new TestCompound("Benzene", "71-43-2",
                "Compound Description", null, null);
        ChemicalCompoundComposition composition2 = new ChemicalCompoundComposition(compound2, structure, 100d);
        TestContainable containable2 = new TestContainable("test", compound2);
        compound2.addComposition(composition2);
        compound2.addContainable(containable2);

        List<TestContainable> expResult = new ArrayList<>();
        expResult.add(containable);
        expResult.add(containable2);

        TestContainableRepository mockedRepository = mock(TestContainableRepository.class);
        when(mockedRepository.findAll(ids)).thenReturn(expResult);

        ReflectionTestUtils.setField(containableService, "repository",
                mockedRepository, TestContainableRepository.class);

        List<TestContainable> result = containableService.getById(ids);
        assertEquals(expResult, result);
    }

    /**
     * Test of getByChemicalCompound method, of class ContainableServiceImpl.
     */
    @Test
    public void testGetByChemicalCompound() {
        System.out.println("getByChemicalCompound");
        List<TestContainable> expResult = new ArrayList<>();
        expResult.add(containable);

        Predicate predicate = QTestContainable.testContainable.chemicalCompound.id.eq(compound.getId());

        TestContainableRepository mockedRepository = mock(TestContainableRepository.class);
        when(mockedRepository.findAll(predicate)).thenReturn(expResult);

        ReflectionTestUtils.setField(containableService, "repository",
                mockedRepository, TestContainableRepository.class);

        List<TestContainable> result = containableService.getByChemicalCompound(compound);
        assertEquals(expResult, result);
    }

    /**
     * Test of getByChemicalCompound method, of class ContainableServiceImpl.
     */
    @Test
    public void testGetByChemicalCompoundId() {
        System.out.println("getByChemicalCompoundId");
        List<TestContainable> expResult = new ArrayList<>();
        expResult.add(containable);

        Predicate predicate = QTestContainable.testContainable.chemicalCompound.id.eq(compound.getId());

        TestContainableRepository mockedRepository = mock(TestContainableRepository.class);
        when(mockedRepository.findAll(predicate)).thenReturn(expResult);

        ReflectionTestUtils.setField(containableService, "repository",
                mockedRepository, TestContainableRepository.class);

        List<TestContainable> result = containableService.getByChemicalCompoundId(compound.getId());
        assertEquals(expResult, result);
    }

    /**
     * Test of findOne method, of class ContainableServiceImpl.
     */
    @Test
    public void testFindOne() {
        System.out.println("findOne");
        Predicate predicate = QTestContainable.testContainable.testProperty.eq(testProperty);

        TestContainableRepository mockedRepository = mock(TestContainableRepository.class);
        when(mockedRepository.findOne(predicate)).thenReturn(containable);

        ReflectionTestUtils.setField(containableService, "repository",
                mockedRepository, TestContainableRepository.class);

        Containable result = containableService.findOne(predicate);
        assertEquals(containable, result);
    }

    /**
     * Test of findAll method, of class ContainableServiceImpl.
     */
    @Test
    public void testFindAll_Predicate() {
        System.out.println("findAll");
        Predicate predicate = QTestContainable.testContainable.testProperty.startsWith("tes");

        TestCompound compound2 = new TestCompound("Benzene", "71-43-2",
                "Compound Description", null, null);
        ChemicalCompoundComposition composition2 = new ChemicalCompoundComposition(compound2, structure, 100d);
        TestContainable containable2 = new TestContainable("test", compound2);
        compound2.addComposition(composition2);
        compound2.addContainable(containable2);

        List<TestContainable> expResult = new ArrayList<>();
        expResult.add(containable);
        expResult.add(containable2);

        TestContainableRepository mockedRepository = mock(TestContainableRepository.class);
        when(mockedRepository.findAll(predicate)).thenReturn(expResult);

        ReflectionTestUtils.setField(containableService, "repository",
                mockedRepository, TestContainableRepository.class);

        List result = containableService.findAll(predicate);
        assertEquals(expResult, result);
    }

    @Test(expected = NullPointerException.class)
    public void testFindAllNullArgument() {
        System.out.println("findAllNullArgument");
        Predicate predicate = null;
        containableService.findAll(predicate);
        fail("NullPointerException shouldhave been thrown.");
    }

    /**
     * Test of findAll method, of class ContainableServiceImpl.
     */
    @Test
    public void testFindAll_Predicate_OrderSpecifierArr() {
        System.out.println("findAll");

        Predicate predicate = QTestContainable.testContainable.testProperty.startsWith("tes");
        OrderSpecifier[] orders = new OrderSpecifier[1];
        orders[0] = QTestContainable.testContainable.testProperty.asc();

        TestCompound compound2 = new TestCompound("Benzene", "71-43-2",
                "Compound Description", null, null);
        ChemicalCompoundComposition composition2 = new ChemicalCompoundComposition(compound2, structure, 100d);
        TestContainable containable2 = new TestContainable("test", compound2);
        compound2.addComposition(composition2);
        compound2.addContainable(containable2);

        List<TestContainable> expResult = new ArrayList<>();
        expResult.add(containable);
        expResult.add(containable2);

        TestContainableRepository mockedRepository = mock(TestContainableRepository.class);
        when(mockedRepository.findAll(predicate, orders)).thenReturn(expResult);

        ReflectionTestUtils.setField(containableService, "repository",
                mockedRepository, TestContainableRepository.class);

        List result = containableService.findAll(predicate, orders);
        assertEquals(expResult, result);
    }

    /**
     * Test of findAll method, of class ContainableServiceImpl.
     */
    @Test
    public void testFindAll_Predicate_Pageable() {
        System.out.println("findAll");
        Predicate predicate = QTestContainable.testContainable.testProperty.startsWith("tes");

        PageRequest pageable = new PageRequest(
                0, 10, new Sort(
                new Sort.Order(Sort.Direction.ASC, "compoundName")));

        TestCompound compound2 = new TestCompound("Benzene", "71-43-2",
                "Compound Description", null, null);
        ChemicalCompoundComposition composition2 = new ChemicalCompoundComposition(compound2, structure, 100d);
        TestContainable containable2 = new TestContainable("test", compound2);
        compound2.addComposition(composition2);
        compound2.addContainable(containable2);

        List<TestContainable> containables = new ArrayList<>();
        containables.add(containable);
        containables.add(containable2);

        Page<TestContainable> expResult = new PageImpl<>(containables,pageable,2);

        TestContainableRepository mockedRepository = mock(TestContainableRepository.class);
        when(mockedRepository.findAll(predicate, pageable)).thenReturn(expResult);

        ReflectionTestUtils.setField(containableService, "repository",
                mockedRepository, TestContainableRepository.class);

        Page<TestContainable> result = containableService.findAll(predicate, pageable);
        assertEquals(expResult, result);
    }

    @Test
    public void testFindByChemicalStructure() {
        System.out.println("findByChemicalStructure");

        String structureData = "c1ccccc1";
        StructureSearchType searchType = StructureSearchType.SUBSTRUCTURE;

        PageRequest pageable = new PageRequest(
                0, 10, new Sort(
                new Sort.Order(Sort.Direction.ASC, "testProperty")));

        List<TestContainable> containables = new ArrayList<>();
        containables.add(containable);

        Page<TestContainable> expResult = new PageImpl<>(containables, pageable, 1);
        String cas = "9999-99-9";
        Predicate predicate = QContainable.containable.chemicalCompound.cas.eq(cas);

        TestContainableRepository mockedRepository = mock(TestContainableRepository.class);
        when(mockedRepository.findByChemicalStructure(structureData, searchType,
                pageable, predicate, "", containableService.getPathBuilder())).thenReturn(expResult);

        ReflectionTestUtils.setField(containableService, "repository",
                mockedRepository, TestContainableRepository.class);

        Page<TestContainable> result = containableService.findByChemicalStructure(
                structureData, searchType, pageable, predicate, "", true);
        assertEquals(expResult, result);
    }

    @Test
    public void testFindBySimilarStructure() {
        System.out.println("findBySimilarStructure");
        SimilarityType similarityType = SimilarityType.TANIMOTO;
        Double lowerBound = 0.9;
        Double upperBound = 1.0;
        String structureData = "c1ccccc1";

        PageRequest pageable = new PageRequest(
                0, 10, new Sort(
                new Sort.Order(Sort.Direction.ASC, "barcode")));

        List<TestContainable> containables = new ArrayList<>();
        containables.add(containable);

        Page<TestContainable> expResult = new PageImpl<>(containables, pageable, 1);
        String cas = "9999-99-9";
        Predicate predicate = QContainable.containable.chemicalCompound.cas.eq(cas);

        TestContainableRepository mockedRepository = mock(TestContainableRepository.class);
        when(mockedRepository.findBySimilarStructure(structureData, similarityType,
                lowerBound, upperBound, pageable, predicate, containableService.getPathBuilder())).thenReturn(expResult);

        ReflectionTestUtils.setField(containableService, "repository",
                mockedRepository, TestContainableRepository.class);

        Page<TestContainable> result = containableService.findBySimilarStructure(
                structureData, similarityType, lowerBound, upperBound, pageable, predicate, true);
        assertEquals(expResult, result);
    }

    /**
     * Test of count method, of class ContainableServiceImpl.
     */
    @Test
    public void testCount() {
        System.out.println("count");
        Predicate predicate = null;
        Long expResult = 1L;

        TestContainableRepository mockedRepository = mock(TestContainableRepository.class);
        when(mockedRepository.count(predicate)).thenReturn(expResult);

        ReflectionTestUtils.setField(containableService, "repository",
                mockedRepository, TestContainableRepository.class);

        Long result = containableService.count(predicate);
        assertEquals(expResult, result);
    }

    /**
     * Test of save method, of class ContainableServiceImpl.
     */
    @Test
    public void testSave() {
        System.out.println("save");

        Long id2 = 2L;

        TestCompound compound2 = new TestCompound("Benzene", "71-43-2",
                "Compound Description", null, null);
        ChemicalCompoundComposition composition2 = new ChemicalCompoundComposition(compound2, structure, 100d);
        TestContainable containable2 = new TestContainable("test", compound2);
        compound2.addComposition(composition2);
        compound2.addContainable(containable2);

        TestContainable expResult = new TestContainable(id2, "test", compound2);

        TestContainableRepository mockedRepository = mock(TestContainableRepository.class);
        when(mockedRepository.save(containable2)).thenReturn(expResult);

        ChemicalStructureService structureService = mock(ChemicalStructureService.class);
        when(structureService.save(structure)).thenReturn(structure);

        Role role = new Role("read_TestContainable");
        RoleRepository roleRepository = mock(RoleRepository.class);
        when(roleRepository.findByRoleName("read_TestContainable")).thenReturn(role);

        ReflectionTestUtils.setField(containableService, "repository",
                mockedRepository, TestContainableRepository.class);
        ReflectionTestUtils.setField(containableService, "chemicalStructureService",
                structureService, ChemicalStructureService.class);
        ReflectionTestUtils.setField(containableService, "roleRepository",
                roleRepository, RoleRepository.class);

        TestContainable result = containableService.save(containable2);

        assertEquals(expResult, result);
    }

    /**
     * Test of importSDF method, of class ContainableServiceImpl.
     */
    @Test
    public void testImportSDF() {
        System.out.println("importSDF");

        HashMap<String, String> mappedCompoundProperties = new HashMap<>();
        mappedCompoundProperties.put("Name", "compoundName");
        mappedCompoundProperties.put("CAS", "cas");

        Map<String, Map<String, Double>> percentages = null;
        String recordIdentifier = "Name";
        boolean abortOnChemistryError = false;

        HashMap<String, String> mappedContainableProperties = new HashMap<>();
        mappedContainableProperties.put("Test Property", "testProperty");

        ChemicalStructureFactory chemicalStructureFactory = new ChemicalStructureFactory(ChemistryFormat.SMI);

        TestCompound compound2 = new TestCompound("Benzene", "71-43-2",
                "Compound Description", null, null);
        ChemicalCompoundComposition composition = new ChemicalCompoundComposition(compound2, structure, 100d);
        TestContainable containable = new TestContainable("test", compound2);
        compound2.addComposition(composition);
        compound2.addContainable(containable);

        // same compound but id set. mock repository must return object with an id set
        TestContainable savedContainable = new TestContainable(1001L, "test", compound2);

        TestContainableRepository mockedRepository = mock(TestContainableRepository.class);
        when(mockedRepository.save(containable)).thenReturn(savedContainable);

        ChemicalStructureService structureService = mock(ChemicalStructureService.class);
        when(structureService.save(structure)).thenReturn(structure);

        TestCompoundService compoundService = mock(TestCompoundService.class);
        when(compoundService.getByCas("71-43-2")).thenReturn(null);

        Role role = new Role("read_TestContainable");
        RoleRepository roleRepository = mock(RoleRepository.class);
        when(roleRepository.findByRoleName("read_TestContainable")).thenReturn(role);

        ReflectionTestUtils.setField(containableService, "repository",
                mockedRepository, TestContainableRepository.class);
        ReflectionTestUtils.setField(containableService, "compoundService",
                compoundService, TestCompoundService.class);
        ReflectionTestUtils.setField(containableService, "chemicalStructureFactory",
                chemicalStructureFactory, ChemicalStructureFactory.class);
        ReflectionTestUtils.setField(containableService, "chemicalStructureService",
                structureService, ChemicalStructureService.class);
        ReflectionTestUtils.setField(containableService, "roleRepository",
                roleRepository, RoleRepository.class);

        String molFile = "Untitled Document" + newline
                + "CDXL12" + newline
                + "" + newline
                + "  6  6  0  0  0  0  0  0  0  0999 V2000" + newline
                + "   -0.7145    0.4125    0.0000 C   0  0  0  0  0  0  0  2  0  0  0  0" + newline
                + "   -0.7145   -0.4125    0.0000 C   0  0  0  0  0  0  0  2  0  0  0  0" + newline
                + "    0.0000   -0.8250    0.0000 C   0  0  0  0  0  0  0  2  0  0  0  0" + newline
                + "    0.7145   -0.4125    0.0000 C   0  0  0  0  0  0  0  2  0  0  0  0" + newline
                + "    0.7145    0.4125    0.0000 C   0  0  0  0  0  0  0  2  0  0  0  0" + newline
                + "    0.0000    0.8250    0.0000 C   0  0  0  0  0  0  0  2  0  0  0  0" + newline
                + "  1  2  2  0        0" + newline
                + "  2  3  1  0        0" + newline
                + "  3  4  2  0        0" + newline
                + "  4  5  1  0        0" + newline
                + "  5  6  2  0        0" + newline
                + "  6  1  1  0        0" + newline
                + "M  END" + newline
                + ">  <Name>" + newline
                + "Benzene" + newline
                + "" + newline
                + ">  <CAS>" + newline
                + "71-43-2" + newline
                + "" + newline
                + ">  <Test Property>" + newline
                + "test" + newline
                + "" + newline
                + "$$$$" + newline
                + "";
        StringReader reader = new StringReader(molFile);

        EntityImportResult result = containableService.importSDF(reader,
                mappedCompoundProperties, mappedContainableProperties,
                percentages, recordIdentifier,
                abortOnChemistryError);
        assertNotNull(result);
        assertNotNull(result.getImportedIds());
        assertTrue(result.getImportedIds().size() == 1);
        assertEquals(savedContainable.getId(), result.getImportedIds().get(0));
    }

    @Test
    public void testExportSDF() {
        System.out.println("exportSDF");

        StringWriter writer = new StringWriter();

        List<Long> containerIds = new ArrayList<>();
        containerIds.add(id);

        Set<String> containableProperties = new HashSet<>();
        containableProperties.add("testProperty");

        Set<String> compoundProperties = new HashSet<>();
        compoundProperties.add("cas");
        compoundProperties.add("compoundName");

        TestContainableRepository mockedRepository = mock(TestContainableRepository.class);
        when(mockedRepository.findOne(id)).thenReturn(containable);
        ReflectionTestUtils.setField(containableService, "repository",
                mockedRepository, TestContainableRepository.class);

        containableService.exportSDF(containerIds, writer, containableProperties,
                compoundProperties);
        String result = writer.toString();

        String expResult = containable.getChemicalCompound().getCompoundName() + "\n"
                + "  -INDIGO-\\d{11}D\n"
                + "\n"
                + "  6  6  0  0  0  0  0  0  0  0999 V2000\n"
                + "    0.0000    0.0000    0.0000 C   0  0  0  0  0  0  0  0  0  0  0  0\n"
                + "   -1.6000    0.0000    0.0000 C   0  0  0  0  0  0  0  0  0  0  0  0\n"
                + "   -2.4000   -1.3856    0.0000 C   0  0  0  0  0  0  0  0  0  0  0  0\n"
                + "   -1.6000   -2.7713    0.0000 C   0  0  0  0  0  0  0  0  0  0  0  0\n"
                + "    0.0000   -2.7713    0.0000 C   0  0  0  0  0  0  0  0  0  0  0  0\n"
                + "    0.8000   -1.3856    0.0000 C   0  0  0  0  0  0  0  0  0  0  0  0\n"
                + "  1  2  4  0  0  0  0\n"
                + "  2  3  4  0  0  0  0\n"
                + "  3  4  4  0  0  0  0\n"
                + "  4  5  4  0  0  0  0\n"
                + "  5  6  4  0  0  0  0\n"
                + "  6  1  4  0  0  0  0\n"
                + "M  END\n"
                + ">  <UHOVQNZJYSORNB-UHFFFAOYSA-N>\n"
                + "100.0\n"
                + "\n"
                + ">  <cas>\n"
                + "9999-99-9\n"
                + "\n"
                + ">  <compoundName>\n"
                + "Test Compound\n"
                + "\n"
                + ">  <testProperty>\n"
                + testProperty + "\n"
                + "\n"
                + "\\$\\$\\$\\$";

        Pattern pattern = Pattern.compile(expResult);

        assertTrue(pattern.matcher(result).find());
    }

    /**
     * Test of getContainableClass method, of class ContainableServiceImpl.
     */
    @Test
    public void testGetEntityClass() {
        System.out.println("getEntityClass");
        Class expResult = TestContainable.class;
        Class result =  containableService.getEntityClass();
        assertEquals(expResult, result);
    }

    /**
     * Test of getEntityClass method, of class ContainableServiceImpl.
     */
    @Test
    public void testGetCompoundClass() {
        System.out.println("getCompoundClass");
        Class expResult = TestCompound.class;
        Class result =  containableService.getCompoundClass();
        assertEquals(expResult, result);
    }

    /**
     * Test of getPathBuilder method, of class ContainableServiceImpl.
     */
    @Test
    public void testGetPathBuilder() {
        System.out.println("getPathBuilder");
        ContainableServiceImpl instance = null;
        String expResult = "testContainable";
        PathBuilder result = containableService.getPathBuilder();
        assertEquals(expResult, result.toString());
    }

    /**
     * Test of getContainableClassSimpleName method, of class
     * ContainableServiceImpl.
     */
    @Test
    public void testGetContainableClassSimpleName() {
        System.out.println("getContainableClassSimpleName");
        String expResult = "TestContainable";
        String result = containableService.getContainableClassSimpleName();
        assertEquals(expResult, result);
    }
}
