# Supplementary material for: Molecule database framework: a framework for creating database applications with chemical structure search capability
Source: J Cheminform. 2013 Dec 11;5:48. doi: 10.1186/1758-2946-5-48 (PMC3892073; doi:10.1186/1758-2946-5-48)
Supplement: Additional file 2 — Molecule Database Framework source code. [file 1758-2946-5-48-S2.zip › src/test/java/org/bitbucket/kienerj/moleculedatabaseframework/service/RegistrationCompoundServiceImpl.java]

/*
 *  Copyright (C) 2013 Joos Kiener <Joos.Kiener@gmail.com>
 *
 *  This program is free software: you can redistribute it and/or modify
 *  it under the terms of the GNU Affero General Public License as published by
 *  the Free Software Foundation, either version 3 of the License, or
 *  (at your option) any later version.
 *
 *  This program is distributed in the hope that it will be useful,
 *  but WITHOUT ANY WARRANTY; without even the implied warranty of
 *  MERCHANTABILITY or FITNESS FOR A PARTICULAR PURPOSE.  See the
 *  GNU Affero General Public License for more details.

 *  You should have received a copy of the GNU Affero General Public License
 *  along with this program.  If not, see <http://www.gnu.org/licenses/>.
 */
package org.bitbucket.kienerj.moleculedatabaseframework.service;

import com.mysema.query.types.Predicate;
import java.util.HashMap;
import java.util.List;
import java.util.Map;
import org.bitbucket.kienerj.moleculedatabaseframework.entity.QRegistrationCompound;
import org.bitbucket.kienerj.moleculedatabaseframework.entity.RegistrationCompound;
import org.bitbucket.kienerj.moleculedatabaseframework.io.SdfRecord;
import org.bitbucket.kienerj.moleculedatabaseframework.repository.ChemicalCompoundRepository;
import org.bitbucket.kienerj.moleculedatabaseframework.repository.RegistrationCompoundRepository;
import org.bitbucket.kienerj.moleculedatabaseframework.sql.PostgreSqlSequenceGenerator;
import org.springframework.beans.factory.annotation.Autowired;
import org.springframework.stereotype.Service;
import org.springframework.transaction.annotation.Transactional;

/**
 *
 * @author Joos Kiener <Joos.Kiener@gmail.com>
 */
@Service("registrationCompoundService")
@Transactional
public class RegistrationCompoundServiceImpl extends ChemicalCompoundServiceImpl<RegistrationCompound>
        implements RegistrationCompoundService {

    @Autowired
    private RegistrationCompoundRepository registrationCompoundRepository;
    @Autowired
    private PostgreSqlSequenceGenerator regNumberGenerator;

    public RegistrationCompoundServiceImpl() {
        super(RegistrationCompound.class);
    }

    @Override
    public ChemicalCompoundRepository<RegistrationCompound> getRepository() {
        return this.registrationCompoundRepository;
    }

    @Override
    public List<RegistrationCompound> findByRegNumberStartingWith(String regNumber) {
        return this.registrationCompoundRepository.findByRegNumberStartingWith(regNumber);
    }

    /**
     * {@inheritDoc}
     */
    @Override
    public UniquenesscheckResult checkUniqueness(RegistrationCompound compound) {
        QRegistrationCompound qCompound = QRegistrationCompound.registrationCompound;
        Predicate predicateReg = qCompound.regNumber.eq(compound.getRegNumber());
        RegistrationCompound existingCompound = getRepository().findOne(predicateReg);

        HashMap<String, Object> fields = new HashMap<>();
        boolean isUnique = true;

        if (existingCompound != null) {
            fields.put("regNumber", compound.getRegNumber());
            isUnique = false;
        }
        return new UniquenesscheckResult(isUnique, fields);
    }

    /**
     * {@inheritDoc}
     */
    @Override
    public RegistrationCompound getExistingCompound(SdfRecord sdfRecord,
            Map<String, String> mappedCompoundProperties) {

        String regNumberField = "regNumber";

        if (mappedCompoundProperties == null
                || !mappedCompoundProperties.containsValue(regNumberField)) {
            return null;
        }

        String uniqueKeyRegNumber = null;
        for (Map.Entry<String, String> entry : mappedCompoundProperties.entrySet()) {
            if (entry.getValue().equals(regNumberField)) {
                uniqueKeyRegNumber = entry.getKey();
                break;
            }
        }
        String regNumber = sdfRecord.getProperty(uniqueKeyRegNumber);
        Predicate predicate = QRegistrationCompound.registrationCompound.regNumber.eq(regNumber);
        return findOne(predicate);
    }

    /**
     * <p>
     * This method is called in the save() method before the entity <code>compound</code>
     * is actually passed down to the JPA provider for actual persisting (or merging).
     * In case the entity requires some operations or checks to be done before
     * saving it, do it in this method.
     * </p>
     * <p>
     * Override this method if you need to. Per default it does nothing at all.
     * </p>
     * <p>
     * An example is setting a non-nullable value to a database generated value
     * if the value was not supplied by the user.
     * </p>
     *
     * @param compound
     */
    @Override
    protected void preSave(RegistrationCompound compound){

        if (compound.getRegNumber() == null
                || compound.getRegNumber().isEmpty()){
            String regNumber = regNumberGenerator.next();
            compound.setRegNumber(regNumber);
        }
    }
}
