# Supplementary material for: Molecule database framework: a framework for creating database applications with chemical structure search capability
Source: J Cheminform. 2013 Dec 11;5:48. doi: 10.1186/1758-2946-5-48 (PMC3892073; doi:10.1186/1758-2946-5-48)
Supplement: Additional file 2 — Molecule Database Framework source code. [file 1758-2946-5-48-S2.zip › src/test/java/org/bitbucket/kienerj/moleculedatabaseframework/service/TestContainableServiceImpl.java]

/*
 *  Copyright (C) 2013 Joos Kiener <Joos.Kiener@gmail.com>
 *
 *  This program is free software: you can redistribute it and/or modify
 *  it under the terms of the GNU Affero General Public License as published by
 *  the Free Software Foundation, either version 3 of the License, or
 *  (at your option) any later version.
 *
 *  This program is distributed in the hope that it will be useful,
 *  but WITHOUT ANY WARRANTY; without even the implied warranty of
 *  MERCHANTABILITY or FITNESS FOR A PARTICULAR PURPOSE.  See the
 *  GNU Affero General Public License for more details.

 *  You should have received a copy of the GNU Affero General Public License
 *  along with this program.  If not, see <http://www.gnu.org/licenses/>.
 */
package org.bitbucket.kienerj.moleculedatabaseframework.service;

import com.mysema.query.types.Predicate;
import java.util.HashMap;
import java.util.Map;
import java.util.Map.Entry;
import org.bitbucket.kienerj.moleculedatabaseframework.entity.QTestContainable;
import org.bitbucket.kienerj.moleculedatabaseframework.entity.TestCompound;
import org.bitbucket.kienerj.moleculedatabaseframework.entity.TestContainable;
import org.bitbucket.kienerj.moleculedatabaseframework.io.SdfRecord;
import org.bitbucket.kienerj.moleculedatabaseframework.repository.ContainableRepository;
import org.bitbucket.kienerj.moleculedatabaseframework.repository.TestContainableRepository;
import org.springframework.beans.factory.annotation.Autowired;
import org.springframework.beans.factory.annotation.Qualifier;
import org.springframework.stereotype.Service;

/**
 *
 * @author Joos Kiener <Joos.Kiener@gmail.com>
 */
@Service("testContainableService")
public class TestContainableServiceImpl extends ContainableServiceImpl<TestContainable, TestCompound>
        implements TestContainableService {

    @Autowired
    private TestContainableRepository repository;
    @Qualifier("testCompoundService")
    @Autowired
    private TestCompoundService compoundService;

    public TestContainableServiceImpl() {
        super(TestContainable.class, TestCompound.class);
    }

    @Override
    protected ContainableRepository<TestContainable> getRepository() {
        return this.repository;
    }

    @Override
    protected ChemicalCompoundService<TestCompound> getChemicalCompoundService() {
        return this.compoundService;
    }

    /**
     * {@inheritDoc}
     */
    @Override
    public UniquenesscheckResult checkUniqueness(TestContainable containable) {
        QTestContainable qContainable = QTestContainable.testContainable;
        Predicate predicate = qContainable.testProperty.eq(containable.getTestProperty());
        TestContainable result = getRepository().findOne(predicate);

        HashMap<String, Object> fields = new HashMap<>();
        boolean isUnique = true;

        if (result != null) {
            fields.put("testProperty", containable.getTestProperty());
            isUnique = false;
        }
        return new UniquenesscheckResult(isUnique, fields);
    }

    /**
     * {@inheritDoc}
     */
    @Override
    public TestContainable getExistingContainable(SdfRecord sdfRecord,
            Map<String, String> mappedContainableProperties,
            Map<String, String> mappedCompoundProperties) {


        String uniquePropertyName = "testProperty";

        if (mappedContainableProperties == null
                || !mappedContainableProperties.containsValue(uniquePropertyName)) {
            return null;
        }

        String uniqueKey = null;
        for (Entry<String, String> entry : mappedContainableProperties.entrySet()) {
            if (entry.getValue().equals(uniquePropertyName)) {
                uniqueKey = entry.getKey();
                break;
            }
        }
        String uniqueValue = sdfRecord.getProperty(uniqueKey);
        Predicate predicate = QTestContainable.testContainable.testProperty.eq(uniqueValue);
        TestContainable containable = findOne(predicate);
        return containable;
    }
}
