# Supplementary material for: Molecule database framework: a framework for creating database applications with chemical structure search capability
Source: J Cheminform. 2013 Dec 11;5:48. doi: 10.1186/1758-2946-5-48 (PMC3892073; doi:10.1186/1758-2946-5-48)
Supplement: Additional file 2 — Molecule Database Framework source code. [file 1758-2946-5-48-S2.zip › src/test/resources/Application.properties]

# database parameters
database.username = postgres
database.password = 123456
database.host = localhost
database.port = 5432
database.name = MolDBTest

# chemistry config
chemistry.format = smi

# structure search
#structureSearch.selectDistinct = false
#structureSearch.useIndexThreshold = 12
