# Supplementary material for: Molecule database framework: a framework for creating database applications with chemical structure search capability
Source: J Cheminform. 2013 Dec 11;5:48. doi: 10.1186/1758-2946-5-48 (PMC3892073; doi:10.1186/1758-2946-5-48)
Supplement: Additional file 2 — Molecule Database Framework source code. [file 1758-2946-5-48-S2.zip › src/test/resources/ehcache.xml]

<?xml version="1.0" encoding="UTF-8"?>
<ehcache xmlns:xsi="http://www.w3.org/2001/XMLSchema-instance" xsi:noNamespaceSchemaLocation="http://ehcache.org/ehcache.xsd"
        updateCheck="false" name="moleculeDatabaseCacheManager" maxBytesLocalHeap="100M">
    <defaultCache eternal="true" maxElementsInMemory="100" overflowToDisk="false" />
    <cache
        name="compoundStructureQuery"
        maxBytesLocalHeap="30%"
        eternal="false"
        timeToLiveSeconds="86000"
        overflowToDisk="false"
        memoryStoreEvictionPolicy="LFU"
    />
    <cache
        name="containableStructureQuery"
        maxBytesLocalHeap="20%"
        eternal="false"
        timeToLiveSeconds="86000"
        overflowToDisk="false"
        memoryStoreEvictionPolicy="LFU"
    />
    <cache
        name="containerStructureQuery"
        maxBytesLocalHeap="20%"
        eternal="false"
        timeToLiveSeconds="86000"
        overflowToDisk="false"
        memoryStoreEvictionPolicy="LFU"
    />
    <cache
        name="chemicalStructure"
        maxBytesLocalHeap="10%"
        eternal="false"
        timeToLiveSeconds="86000"
        overflowToDisk="false"
        memoryStoreEvictionPolicy="LFU"
    />
    <cache
        name="org.bitbucket.kienerj.moleculedatabaseframework.entity.ChemicalStructure"
        maxBytesLocalHeap="20%"
        eternal="false"
        timeToLiveSeconds="86000"
        overflowToDisk="false"
        memoryStoreEvictionPolicy="LFU"
    />
</ehcache>
