# Supplementary material for: Molecule database framework: a framework for creating database applications with chemical structure search capability
Source: J Cheminform. 2013 Dec 11;5:48. doi: 10.1186/1758-2946-5-48 (PMC3892073; doi:10.1186/1758-2946-5-48)
Supplement: Additional file 2 — Molecule Database Framework source code. [file 1758-2946-5-48-S2.zip › src/test/resources/import.sql]

BEGIN;
DROP SEQUENCE IF EXISTS test_sequence;
COMMIT;
BEGIN;
INSERT INTO user_table(user_id, username, password, user_type, is_enabled, version) VALUES (1000, 'user', 'password', 'user', true, 1);
INSERT INTO user_table(user_id, username, password, user_type, is_enabled, version) VALUES (1001, 'editor', 'password', 'user', true, 1);
INSERT INTO role_table(role_id,role_name, version) VALUES (1000, 'read_TestCompound', 1);
INSERT INTO role_table(role_id,role_name, version) VALUES (1001, 'read_TestContainable', 1);
INSERT INTO user_role(user_id, role_id) VALUES (1000, 1000);
INSERT INTO user_role(user_id, role_id) VALUES (1001, 1000);
INSERT INTO user_role(user_id, role_id) VALUES (1000, 1001);
INSERT INTO user_role(user_id, role_id) VALUES (1001, 1001);
INSERT INTO test_compound (chem_compound_id, compound_name, cas, created_by, readrole_role_id, version) VALUES (1000, 'Test Compound', '9999-99-9', 'owner', 1000, 1);
INSERT INTO chemical_structure (structure_id, structure_key, chemical_structure, molecular_weight, version) VALUES (1000, 'UHOVQNZJYSORNB-UHFFFAOYSA-N','c1ccccc1', 78.11, 1);
INSERT INTO compound_composition (chem_compound_id, chemical_structure_id, percentage, version) VALUES (1000,1000, 80, 1);
INSERT INTO chemical_structure (structure_id, structure_key, chemical_structure, molecular_weight, version) VALUES (1001,'IKHGUXGNUITLKF-UHFFFAOYSA-N','CC=O', 44.05, 1);
INSERT INTO compound_composition (chem_compound_id, chemical_structure_id, percentage, version) VALUES (1000,1001, 20, 1);
INSERT INTO test_containable(id, test_property, chemical_compound_id, created_by, readrole_role_id, version) VALUES (1000, 'test1000', 1000, 'owner', 1001, 1);
INSERT INTO chemical_compound_container(compound_container_id, containable_id, barcode, container_type, created_by, version) VALUES (1000, 1000, 'C10000' ,'TestContainer', 'owner', 1);
CREATE INDEX idx_chemical_structure ON chemical_structure USING bingo_idx (chemical_structure bingo.molecule);
CREATE SEQUENCE test_sequence START 1;
COMMIT;
