# Supplementary material for: Molecule database framework: a framework for creating database applications with chemical structure search capability
Source: J Cheminform. 2013 Dec 11;5:48. doi: 10.1186/1758-2946-5-48 (PMC3892073; doi:10.1186/1758-2946-5-48)
Supplement: Additional file 2 — Molecule Database Framework source code. [file 1758-2946-5-48-S2.zip › src/test/resources/logback.xml]

<?xml version="1.0" encoding="UTF-8"?>
<configuration>
  <appender name="STDOUT" class="ch.qos.logback.core.ConsoleAppender">
    <!-- encoders are assigned the type
         ch.qos.logback.classic.encoder.PatternLayoutEncoder by default -->
    <encoder>
      <pattern>%d{HH:mm:ss.SSS} [%thread] %-5level %logger{36} - %msg%n</pattern>
    </encoder>
  </appender>

  <root level="debug">
    <appender-ref ref="STDOUT" />
  </root>
</configuration>
