# Supplementary material for: Molecule database framework: a framework for creating database applications with chemical structure search capability
Source: J Cheminform. 2013 Dec 11;5:48. doi: 10.1186/1758-2946-5-48 (PMC3892073; doi:10.1186/1758-2946-5-48)
Supplement: Additional file 2 — Molecule Database Framework source code. [file 1758-2946-5-48-S2.zip › src/test/resources/SecurityContext.xml]

<?xml version="1.0" encoding="UTF-8"?>

<beans xmlns="http://www.springframework.org/schema/beans"
       xmlns:security="http://www.springframework.org/schema/security"
       xmlns:util="http://www.springframework.org/schema/util"
       xmlns:xsi="http://www.w3.org/2001/XMLSchema-instance"
       xsi:schemaLocation="http://www.springframework.org/schema/beans http://www.springframework.org/schema/beans/spring-beans-3.1.xsd
             http://www.springframework.org/schema/util http://www.springframework.org/schema/util/spring-util-3.1.xsd
             http://www.springframework.org/schema/security http://www.springframework.org/schema/security/spring-security-3.1.xsd">

    <!-- User Service - In a real application this should use database
   and the according UserService and RoleService.  -->
    <security:user-service id="userService">
        <security:user name="user" password="password" authorities="read_TestCompound,
            read_TestContainable, read_ChemicalStructure, create_TestCompoundContainer, create_RegistrationCompound, create_Batch"/>
        <security:user name="creator" password="password" authorities="create_TestCompound, create_TestContainable"/>
        <security:user name="owner" password="password" authorities="update_created_TestCompound, update_created_TestContainable, delete_created_TestCompound, delete_created_TestContainable, delete_created_TestCompoundContainer"/>
        <security:user name="editor" password="password" authorities="update_TestCompound, update_TestCompoundContainer, read_TestContainable"/>
        <security:user name="admin" password="admin" authorities="admin_TestCompound, admin_TestContainable, admin_TestCompoundContainer, update_ChemicalStructure"/>
    </security:user-service>

    <!--    <bean id="userService"
        class="org.bitbucket.kienerj.moleculedatabaseframework.service.UserServiceImpl">
    </bean>-->

    <!-- Use a RoleHierarchy and a PermissionEvaluator in SpEL expression in
    @PreAuthorize -->
    <bean id = "methodSecurityExpressionHandler"
          class = "org.springframework.security.access.expression.method.DefaultMethodSecurityExpressionHandler">
        <property name="roleHierarchy" ref="roleHierarchy"/>
        <property name="permissionEvaluator" ref="permissionEvaluator"/>
    </bean>

    <!-- Role Hierachy - Probably should use database for this too in real app -->
    <bean id="roleHierarchy"
          class="org.springframework.security.access.hierarchicalroles.RoleHierarchyImpl">
        <property name="hierarchy">
            <value>
                admin_TestCompound > update_TestCompound
                update_TestCompound > update_created_TestCompound
                update_created_TestCompound > create_TestCompound
                admin_TestCompound > create_TestCompound
                create_TestCompound > read_TestCompound
                create_TestCompound > save_ChemicalStructure
                admin_TestCompound > delete_TestCompound
                delete_TestCompound > delete_created_TestCompound
                update_RegistrationCompound > create_RegistrationCompound
                create_RegistrationCompound > read_RegistrationCompound
                create_RegistrationCompound > save_ChemicalStructure
                admin_TestContainable > update_TestContainable
                admin_TestContainable > delete_TestContainable
                update_TestContainable > create_TestContainable
                create_TestContainable > read_TestContainable
                update_created_TestContainable > create_TestContainable
                admin_TestCompoundContainer > update_TestCompoundContainer
                admin_TestCompoundContainer > delete_TestCompoundContainer
                delete_created_TestCompoundContainer > create_TestCompoundContainer
                update_TestCompoundContainer > create_TestCompoundContainer
                create_TestCompoundContainer > read_TestCompoundContainer
                update_ChemicalStructure > read_ChemicalStructure
            </value>
        </property>
    </bean>

    <!-- Permission Evaluator supplied by framework. The constructor takes a Map
    of SimpleClassName -> PermissionImplementation associations-->
    <bean id="permissionEvaluator"
         class="org.bitbucket.kienerj.moleculedatabaseframework.security.DefaultPermissionEvaluator">
        <constructor-arg index="0">
            <map key-type="java.lang.String"
                 value-type="org.bitbucket.kienerj.moleculedatabaseframework.security.Permission">
                <entry key="TestCompound" value-ref="chemicalCompoundPermission"/>
                <entry key="RegistrationCompound" value-ref="chemicalCompoundPermission"/>
                <entry key="TestContainable" value-ref="containablePermission"/>
                <entry key="TestCompoundContainer" value-ref="chemicalCompoundContainerPermission"/>
                <entry key="Batch" value-ref="containablePermission"/>
            </map>
        </constructor-arg>
    </bean>

    <!-- Permission implementations uses -->
    <bean id="chemicalCompoundPermission"
          class="org.bitbucket.kienerj.moleculedatabaseframework.security.ChemicalCompoundPermission">
    </bean>
    <bean id="containablePermission"
          class="org.bitbucket.kienerj.moleculedatabaseframework.security.ContainablePermission">
    </bean>
    <bean id="chemicalCompoundContainerPermission"
          class="org.bitbucket.kienerj.moleculedatabaseframework.security.ChemicalCompoundContainerPermission">
    </bean>


    <security:authentication-manager alias="testAuthenticationManager">
        <security:authentication-provider user-service-ref="userService"/>
    </security:authentication-manager>

    <!-- enable annotations and set expression handler to use-->
    <security:global-method-security pre-post-annotations="enabled">
        <security:expression-handler ref = "methodSecurityExpressionHandler"/>
    </security:global-method-security>
</beans>
