# Supplementary material for: Molecule database framework: a framework for creating database applications with chemical structure search capability
Source: J Cheminform. 2013 Dec 11;5:48. doi: 10.1186/1758-2946-5-48 (PMC3892073; doi:10.1186/1758-2946-5-48)
Supplement: Additional file 2 — Molecule Database Framework source code. [file 1758-2946-5-48-S2.zip › src/test/resources/unitTest.sdf]

Benzene
CDXL12

  6  6  0  0  0  0  0  0  0  0999 V2000
   -0.7145    0.4125    0.0000 C   0  0  0  0  0  0  0  2  0  0  0  0
   -0.7145   -0.4125    0.0000 C   0  0  0  0  0  0  0  2  0  0  0  0
    0.0000   -0.8250    0.0000 C   0  0  0  0  0  0  0  2  0  0  0  0
    0.7145   -0.4125    0.0000 C   0  0  0  0  0  0  0  2  0  0  0  0
    0.7145    0.4125    0.0000 C   0  0  0  0  0  0  0  2  0  0  0  0
    0.0000    0.8250    0.0000 C   0  0  0  0  0  0  0  2  0  0  0  0
  1  2  2  0        0
  2  3  1  0        0
  3  4  2  0        0
  4  5  1  0        0
  5  6  2  0        0
  6  1  1  0        0
M  END
>  <Name>
Benzene

>  <CAS>
71-43-2

>  <Test Property>
test1

>  <Barcode>
C00001

$$$$
Mixture_1
CDXL12

 11 11  0  0  0  0  0  0  0  0999 V2000
   -2.1313    0.4125    0.0000 C   0  0  0  0  0  0  0  2  0  0  0  0
   -2.1313   -0.4125    0.0000 C   0  0  0  0  0  0  0  2  0  0  0  0
   -1.4168   -0.8250    0.0000 C   0  0  0  0  0  0  0  2  0  0  0  0
   -0.7023   -0.4125    0.0000 C   0  0  0  0  0  0  0  2  0  0  0  0
   -0.7023    0.4125    0.0000 C   0  0  0  0  0  0  0  2  0  0  0  0
   -1.4168    0.8250    0.0000 C   0  0  0  0  0  0  0  2  0  0  0  0
    0.8617    0.3300    0.0000 C   0  0  0  0  0  0  0  2  0  0  0  0
    0.8617   -0.4950    0.0000 C   0  0  0  0  0  0  0  2  0  0  0  0
    1.6463   -0.7499    0.0000 C   0  0  0  0  0  0  0  2  0  0  0  0
    2.1313   -0.0825    0.0000 C   0  0  0  0  0  0  0  2  0  0  0  0
    1.6463    0.5849    0.0000 C   0  0  0  0  0  0  0  2  0  0  0  0
  1  2  1  0        0
  2  3  1  0        0
  3  4  1  0        0
  4  5  1  0        0
  5  6  1  0        0
  6  1  1  0        0
  7  8  2  0        0
  8  9  1  0        0
  9 10  2  0        0
 10 11  1  0        0
 11  7  1  0        0
M  END
>  <Name>
Mixture_1

>  <CAS>
00-00-0

>  <Test Property>
test2

>  <Barcode>
C00002

$$$$
Stereo_1
CDXL12

  8  8  0  0  0  0  0  0  0  0999 V2000
   -1.0717    0.0000    0.0000 C   0  0  0  0  0  0  0  2  0  0  0  0
   -1.0717   -0.8250    0.0000 C   0  0  0  0  0  0  0  2  0  0  0  0
   -0.3572   -1.2375    0.0000 C   0  0  0  0  0  0  0  2  0  0  0  0
    0.3572   -0.8250    0.0000 C   0  0  0  0  0  0  0  2  0  0  0  0
    0.3572    0.0000    0.0000 C   0  0  0  0  0  0  0  2  0  0  0  0
   -0.3572    0.4125    0.0000 C   0  0  0  0  0  0  0  2  0  0  0  0
   -0.3572    1.2375    0.0000 O   0  0  0  0  0  0  0  2  0  0  0  0
    1.0717   -1.2375    0.0000 N   0  0  0  0  0  0  0  2  0  0  0  0
  1  2  1  0        0
  2  3  1  0        0
  3  4  1  0        0
  4  5  1  0        0
  5  6  1  0        0
  6  1  1  0        0
  6  7  1  1        0
  4  8  1  6        0
M  END
>  <Name>
Stereo_1

>  <CAS>
11-11-1

>  <Test Property>
test3

>  <Barcode>
C00003

$$$$
Stereo_2
CDXL12

  8  8  0  0  0  0  0  0  0  0999 V2000
   -1.0717    0.0000    0.0000 C   0  0  0  0  0  0  0  2  0  0  0  0
   -1.0717   -0.8250    0.0000 C   0  0  0  0  0  0  0  2  0  0  0  0
   -0.3572   -1.2375    0.0000 C   0  0  0  0  0  0  0  2  0  0  0  0
    0.3572   -0.8250    0.0000 C   0  0  0  0  0  0  0  2  0  0  0  0
    0.3572    0.0000    0.0000 C   0  0  0  0  0  0  0  2  0  0  0  0
   -0.3572    0.4125    0.0000 C   0  0  0  0  0  0  0  2  0  0  0  0
   -0.3572    1.2375    0.0000 O   0  0  0  0  0  0  0  2  0  0  0  0
    1.0717   -1.2375    0.0000 N   0  0  0  0  0  0  0  2  0  0  0  0
  1  2  1  0        0
  2  3  1  0        0
  3  4  1  0        0
  4  5  1  0        0
  5  6  1  0        0
  6  1  1  0        0
  6  7  1  1        0
  4  8  1  1        0
M  END
>  <Name>
Stereo_2

>  <CAS>
22-22-2

>  <Test Property>
test4

>  <Barcode>
C00004

$$$$
ZINC02782238
  -OEChem-04211110313D

 39 40  0     0  0  0  0  0  0999 V2000
    0.0021   -0.0041    0.0020 C   0  0  0  0  0  0  0  0  0  0  0  0
   -0.0187    1.5258    0.0104 C   0  0  0  0  0  0  0  0  0  0  0  0
   -0.7044    1.9982    1.2158 N   0  0  0  0  0  0  0  0  0  0  0  0
   -0.1980    2.8468    2.1248 C   0  0  0  0  0  0  0  0  0  0  0  0
   -1.1606    3.0341    3.0965 C   0  0  0  0  0  0  0  0  0  0  0  0
   -2.2770    2.2471    2.7348 C   0  0  0  0  0  0  0  0  0  0  0  0
   -1.9953    1.6365    1.6169 N   0  0  0  0  0  0  0  0  0  0  0  0
   -3.5668    2.1327    3.5056 C   0  0  0  0  0  0  0  0  0  0  0  0
   -1.0433    3.8899    4.2911 C   0  0  0  0  0  0  0  0  0  0  0  0
   -1.9672    3.9649    5.0785 O   0  0  0  0  0  0  0  0  0  0  0  0
    0.0877    4.5891    4.5107 N   0  0  0  0  0  0  0  0  0  0  0  0
    0.1994    5.4036    5.6477 C   0  0  0  0  0  0  0  0  0  0  0  0
   -0.7358    5.6009    6.6147 C   0  0  0  0  0  0  0  0  0  0  0  0
   -0.1986    6.4599    7.5189 N   0  0  0  0  0  0  0  0  0  0  0  0
    0.9870    6.7986    7.1592 N   0  0  0  0  0  0  0  0  0  0  0  0
    1.3098    6.2005    6.0286 C   0  0  0  0  0  0  0  0  0  0  0  0
    2.5846    6.3344    5.2987 C   0  0  0  0  0  0  0  0  0  0  0  0
    2.7580    5.7246    4.2611 O   0  0  0  0  0  0  0  0  0  0  0  0
    3.5572    7.1325    5.7820 N   0  0  0  0  0  0  0  0  0  0  0  0
   -0.8761    6.9365    8.7272 C   0  0  0  0  0  0  0  0  0  0  0  0
   -0.0035    6.6454    9.9497 C   0  0  0  0  0  0  0  0  0  0  0  0
    0.5293   -0.3651    0.8851 H   0  0  0  0  0  0  0  0  0  0  0  0
   -1.0205   -0.3814    0.0098 H   0  0  0  0  0  0  0  0  0  0  0  0
    0.5123   -0.3556   -0.8948 H   0  0  0  0  0  0  0  0  0  0  0  0
    1.0039    1.9031    0.0027 H   0  0  0  0  0  0  0  0  0  0  0  0
   -0.5459    1.8868   -0.8726 H   0  0  0  0  0  0  0  0  0  0  0  0
    0.7814    3.3012    2.0993 H   0  0  0  0  0  0  0  0  0  0  0  0
   -3.4913    1.3136    4.2208 H   0  0  0  0  0  0  0  0  0  0  0  0
   -3.7552    3.0645    4.0390 H   0  0  0  0  0  0  0  0  0  0  0  0
   -4.3869    1.9373    2.8147 H   0  0  0  0  0  0  0  0  0  0  0  0
    0.8246    4.5292    3.8827 H   0  0  0  0  0  0  0  0  0  0  0  0
   -1.7191    5.1564    6.6571 H   0  0  0  0  0  0  0  0  0  0  0  0
    3.4189    7.6189    6.6097 H   0  0  0  0  0  0  0  0  0  0  0  0
    4.3955    7.2205    5.3020 H   0  0  0  0  0  0  0  0  0  0  0  0
   -1.0455    8.0105    8.6491 H   0  0  0  0  0  0  0  0  0  0  0  0
   -1.8326    6.4246    8.8333 H   0  0  0  0  0  0  0  0  0  0  0  0
    0.1659    5.5715   10.0278 H   0  0  0  0  0  0  0  0  0  0  0  0
    0.9530    7.1573    9.8436 H   0  0  0  0  0  0  0  0  0  0  0  0
   -0.5076    7.0001   10.8487 H   0  0  0  0  0  0  0  0  0  0  0  0
  1  2  1  0  0  0  0
  1 22  1  0  0  0  0
  1 23  1  0  0  0  0
  1 24  1  0  0  0  0
  2  3  1  0  0  0  0
  2 25  1  0  0  0  0
  2 26  1  0  0  0  0
  3  7  1  0  0  0  0
  3  4  1  0  0  0  0
  4  5  2  0  0  0  0
  4 27  1  0  0  0  0
  5  6  1  0  0  0  0
  5  9  1  0  0  0  0
  6  7  2  0  0  0  0
  6  8  1  0  0  0  0
  8 28  1  0  0  0  0
  8 29  1  0  0  0  0
  8 30  1  0  0  0  0
  9 10  2  0  0  0  0
  9 11  1  0  0  0  0
 11 12  1  0  0  0  0
 11 31  1  0  0  0  0
 12 16  1  0  0  0  0
 12 13  2  0  0  0  0
 13 14  1  0  0  0  0
 13 32  1  0  0  0  0
 14 15  1  0  0  0  0
 14 20  1  0  0  0  0
 15 16  2  0  0  0  0
 16 17  1  0  0  0  0
 17 18  2  0  0  0  0
 17 19  1  0  0  0  0
 19 33  1  0  0  0  0
 19 34  1  0  0  0  0
 20 21  1  0  0  0  0
 20 35  1  0  0  0  0
 20 36  1  0  0  0  0
 21 37  1  0  0  0  0
 21 38  1  0  0  0  0
 21 39  1  0  0  0  0
M  END
>  <Name>
ZINC_Complex

>  <CAS>
3333-33-3

>  <Test Property>
test5

>  <Barcode>
C00005

$$$$
