# Supplementary material for: Molecule database framework: a framework for creating database applications with chemical structure search capability
Source: J Cheminform. 2013 Dec 11;5:48. doi: 10.1186/1758-2946-5-48 (PMC3892073; doi:10.1186/1758-2946-5-48)
Supplement: Additional file 4 — MDF simple web application source code of the mercurial changeset 16f39f4e447b. [file 1758-2946-5-48-S4.zip]

Archive with 496 entries (389 files):
- LICENSE
- pom.xml
- README.md
- src/
- src/main/
- src/main/java/
- src/main/java/org/
- src/main/java/org/bitbucket/
- src/main/java/org/bitbucket/kienerj/
- src/main/java/org/bitbucket/kienerj/mdfsimplewebapp/
- src/main/java/org/bitbucket/kienerj/mdfsimplewebapp/controller/
- src/main/java/org/bitbucket/kienerj/mdfsimplewebapp/controller/CompositionController.java
- src/main/java/org/bitbucket/kienerj/mdfsimplewebapp/controller/SimpleCompoundController.java
- src/main/java/org/bitbucket/kienerj/mdfsimplewebapp/entity/
- src/main/java/org/bitbucket/kienerj/mdfsimplewebapp/entity/SimpleCompound.java
- src/main/java/org/bitbucket/kienerj/mdfsimplewebapp/entity/SimpleLot.java
- src/main/java/org/bitbucket/kienerj/mdfsimplewebapp/entity/util/
- src/main/java/org/bitbucket/kienerj/mdfsimplewebapp/entity/util/JQueryDatatablesPage.java
- src/main/java/org/bitbucket/kienerj/mdfsimplewebapp/io/
- src/main/java/org/bitbucket/kienerj/mdfsimplewebapp/io/FileUploadForm.java
- src/main/java/org/bitbucket/kienerj/mdfsimplewebapp/repository/
- src/main/java/org/bitbucket/kienerj/mdfsimplewebapp/repository/SimpleCompoundRepository.java
- src/main/java/org/bitbucket/kienerj/mdfsimplewebapp/repository/SimpleCompoundRepositoryImpl.java
- src/main/java/org/bitbucket/kienerj/mdfsimplewebapp/repository/SimpleLotRepository.java
- src/main/java/org/bitbucket/kienerj/mdfsimplewebapp/repository/SimpleLotRepositoryImpl.java
- src/main/java/org/bitbucket/kienerj/mdfsimplewebapp/service/
- src/main/java/org/bitbucket/kienerj/mdfsimplewebapp/service/SimpleCompoundService.java
- src/main/java/org/bitbucket/kienerj/mdfsimplewebapp/service/SimpleCompoundServiceImpl.java
- src/main/java/org/bitbucket/kienerj/mdfsimplewebapp/service/SimpleLotService.java
- src/main/java/org/bitbucket/kienerj/mdfsimplewebapp/service/SimpleLotServiceImpl.java
- src/main/resources/
- src/main/resources/Application.properties
- src/main/resources/ehcache.xml
- src/main/resources/import.sql
- src/main/resources/logback.xml
- src/main/webapp/
- src/main/webapp/META-INF/
- src/main/webapp/META-INF/context.xml
- src/main/webapp/resources/
- src/main/webapp/resources/css/
- src/main/webapp/resources/css/datatables/
- src/main/webapp/resources/css/datatables/datatables.columnFilter.css
- src/main/webapp/resources/css/datatables/demo_page.css
- src/main/webapp/resources/css/datatables/demo_table.css
- src/main/webapp/resources/css/datatables/demo_table_jui.css
- src/main/webapp/resources/css/jquery-ui-1.8.9.custom.css
- src/main/webapp/resources/css/main.css
- src/main/webapp/resources/images/
- src/main/webapp/resources/images/datatables/
- src/main/webapp/resources/images/datatables/back_disabled.jpg
- src/main/webapp/resources/images/datatables/back_disabled.png
- src/main/webapp/resources/images/datatables/back_enabled.jpg
- src/main/webapp/resources/images/datatables/back_enabled.png
- src/main/webapp/resources/images/datatables/back_enabled_hover.png
- src/main/webapp/resources/images/datatables/favicon.ico
- src/main/webapp/resources/images/datatables/forward_disabled.jpg
- src/main/webapp/resources/images/datatables/forward_disabled.png
- src/main/webapp/resources/images/datatables/forward_enabled.jpg
- src/main/webapp/resources/images/datatables/forward_enabled.png
- src/main/webapp/resources/images/datatables/forward_enabled_hover.png
- src/main/webapp/resources/images/datatables/Sorting icons.psd
- src/main/webapp/resources/images/datatables/sort_asc.png
- src/main/webapp/resources/images/datatables/sort_asc_disabled.png
- src/main/webapp/resources/images/datatables/sort_both.png
- src/main/webapp/resources/images/datatables/sort_desc.png
- src/main/webapp/resources/images/datatables/sort_desc_disabled.png
- src/main/webapp/resources/images/details_close.png
- src/main/webapp/resources/images/details_open.png
- src/main/webapp/resources/images/jquery-ui/
- src/main/webapp/resources/images/jquery-ui/spinner.gif
- src/main/webapp/resources/images/jquery-ui/ui-bg_diagonals-thick_75_f3d8d8_40x40.png
- src/main/webapp/resources/images/jquery-ui/ui-bg_dots-small_65_a6a6a6_2x2.png
- src/main/webapp/resources/images/jquery-ui/ui-bg_flat_0_333333_40x100.png
- src/main/webapp/resources/images/jquery-ui/ui-bg_flat_65_ffffff_40x100.png
- src/main/webapp/resources/images/jquery-ui/ui-bg_flat_75_ffffff_40x100.png
- src/main/webapp/resources/images/jquery-ui/ui-bg_glass_55_fbf8ee_1x400.png
- src/main/webapp/resources/images/jquery-ui/ui-bg_highlight-hard_100_eeeeee_1x100.png
- src/main/webapp/resources/images/jquery-ui/ui-bg_highlight-hard_100_f6f6f6_1x100.png
- src/main/webapp/resources/images/jquery-ui/ui-bg_highlight-soft_15_990033_1x100.png
- src/main/webapp/resources/images/jquery-ui/ui-icons_004276_256x240.png
- src/main/webapp/resources/images/jquery-ui/ui-icons_990033_256x240.png
- src/main/webapp/resources/images/jquery-ui/ui-icons_cc0000_256x240.png
- src/main/webapp/resources/images/jquery-ui/ui-icons_ffffff_256x240.png
- src/main/webapp/resources/images/leftnav_btm.png
- src/main/webapp/resources/images/leftnav_midstretch.png
- src/main/webapp/resources/images/leftnav_top.png
- src/main/webapp/resources/images/skin/
- src/main/webapp/resources/images/skin/checkmark.png
- src/main/webapp/resources/images/skin/database_add.png
- src/main/webapp/resources/images/skin/database_delete.png
- src/main/webapp/resources/images/skin/database_edit.png
- src/main/webapp/resources/images/skin/database_save.png
- src/main/webapp/resources/images/skin/database_table.png
- src/main/webapp/resources/images/skin/exclamation.png
- src/main/webapp/resources/images/skin/house.png
- src/main/webapp/resources/images/skin/information.png
- src/main/webapp/resources/images/skin/shadow.jpg
- src/main/webapp/resources/images/skin/sorted_asc.gif
- src/main/webapp/resources/images/skin/sorted_desc.gif
- src/main/webapp/resources/images/spinner.gif
- src/main/webapp/resources/js/
- src/main/webapp/resources/js/datatables/
- src/main/webapp/resources/js/datatables/AutoFill/
- src/main/webapp/resources/js/datatables/AutoFill/callbacks.html
- src/main/webapp/resources/js/datatables/AutoFill/columns.html
- src/main/webapp/resources/js/datatables/AutoFill/index.html
- src/main/webapp/resources/js/datatables/AutoFill/inputs.html
- src/main/webapp/resources/js/datatables/AutoFill/media/
- src/main/webapp/resources/js/datatables/AutoFill/media/css/
- src/main/webapp/resources/js/datatables/AutoFill/media/css/AutoFill.css
- src/main/webapp/resources/js/datatables/AutoFill/media/docs/
- src/main/webapp/resources/js/datatables/AutoFill/media/docs/02ff627f40.html
- src/main/webapp/resources/js/datatables/AutoFill/media/docs/36456bf45f.html
- src/main/webapp/resources/js/datatables/AutoFill/media/docs/47cac4f141.html
- src/main/webapp/resources/js/datatables/AutoFill/media/docs/5a72546831.html
- src/main/webapp/resources/js/datatables/AutoFill/media/docs/8ee4007a12.html
- src/main/webapp/resources/js/datatables/AutoFill/media/docs/a69b02bcf2.html
- src/main/webapp/resources/js/datatables/AutoFill/media/docs/AutoFill.html
- src/main/webapp/resources/js/datatables/AutoFill/media/docs/b44bd4821a.html
- src/main/webapp/resources/js/datatables/AutoFill/media/docs/c6945fdb4a.html
- src/main/webapp/resources/js/datatables/AutoFill/media/docs/global.html
- src/main/webapp/resources/js/datatables/AutoFill/media/docs/index.html
- src/main/webapp/resources/js/datatables/AutoFill/media/docs/media/
- src/main/webapp/resources/js/datatables/AutoFill/media/docs/media/css/
- src/main/webapp/resources/js/datatables/AutoFill/media/docs/media/css/doc.css
- src/main/webapp/resources/js/datatables/AutoFill/media/docs/media/css/shCore.css
- src/main/webapp/resources/js/datatables/AutoFill/media/docs/media/css/shThemeDataTables.css
- src/main/webapp/resources/js/datatables/AutoFill/media/docs/media/images/
- src/main/webapp/resources/js/datatables/AutoFill/media/docs/media/images/arrow.jpg
- src/main/webapp/resources/js/datatables/AutoFill/media/docs/media/images/extended.png
- src/main/webapp/resources/js/datatables/AutoFill/media/docs/media/js/
- src/main/webapp/resources/js/datatables/AutoFill/media/docs/media/js/doc.js
- src/main/webapp/resources/js/datatables/AutoFill/media/docs/media/js/jquery.js
- src/main/webapp/resources/js/datatables/AutoFill/media/docs/media/js/shBrushJScript.js
- src/main/webapp/resources/js/datatables/AutoFill/media/docs/media/js/shCore.js
- src/main/webapp/resources/js/datatables/AutoFill/media/docs/media/license/
- src/main/webapp/resources/js/datatables/AutoFill/media/docs/media/license/Syntax Highlighter
- src/main/webapp/resources/js/datatables/AutoFill/media/images/
- src/main/webapp/resources/js/datatables/AutoFill/media/images/filler.png
- src/main/webapp/resources/js/datatables/AutoFill/media/js/
- src/main/webapp/resources/js/datatables/AutoFill/media/js/AutoFill.js
- src/main/webapp/resources/js/datatables/AutoFill/media/js/AutoFill.min.js
- src/main/webapp/resources/js/datatables/AutoFill/media/js/AutoFill.min.js.gz
- src/main/webapp/resources/js/datatables/AutoFill/scrolling.html
- src/main/webapp/resources/js/datatables/ColReorder/
- src/main/webapp/resources/js/datatables/ColReorder/alt_insert.html
- src/main/webapp/resources/js/datatables/ColReorder/colvis.html
- src/main/webapp/resources/js/datatables/ColReorder/col_filter.html
- src/main/webapp/resources/js/datatables/ColReorder/fixedcolumns.html
- src/main/webapp/resources/js/datatables/ColReorder/fixedheader.html
- src/main/webapp/resources/js/datatables/ColReorder/index.html
- src/main/webapp/resources/js/datatables/ColReorder/media/
- src/main/webapp/resources/js/datatables/ColReorder/media/css/
- src/main/webapp/resources/js/datatables/ColReorder/media/css/ColReorder.css
- src/main/webapp/resources/js/datatables/ColReorder/media/docs/
- src/main/webapp/resources/js/datatables/ColReorder/media/docs/46848f6f3b.html
- src/main/webapp/resources/js/datatables/ColReorder/media/docs/4f1246032c.html
- src/main/webapp/resources/js/datatables/ColReorder/media/docs/a69b02bcf2.html
- src/main/webapp/resources/js/datatables/ColReorder/media/docs/ColReorder.html
- src/main/webapp/resources/js/datatables/ColReorder/media/docs/global.html
- src/main/webapp/resources/js/datatables/ColReorder/media/docs/index.html
- src/main/webapp/resources/js/datatables/ColReorder/media/docs/media/
- src/main/webapp/resources/js/datatables/ColReorder/media/docs/media/css/
- src/main/webapp/resources/js/datatables/ColReorder/media/docs/media/css/doc.css
- src/main/webapp/resources/js/datatables/ColReorder/media/docs/media/css/shCore.css
- src/main/webapp/resources/js/datatables/ColReorder/media/docs/media/css/shThemeDataTables.css
- src/main/webapp/resources/js/datatables/ColReorder/media/docs/media/images/
- src/main/webapp/resources/js/datatables/ColReorder/media/docs/media/images/arrow.jpg
- src/main/webapp/resources/js/datatables/ColReorder/media/docs/media/images/extended.png
- src/main/webapp/resources/js/datatables/ColReorder/media/docs/media/js/
- src/main/webapp/resources/js/datatables/ColReorder/media/docs/media/js/doc.js
- src/main/webapp/resources/js/datatables/ColReorder/media/docs/media/js/jquery.js
- src/main/webapp/resources/js/datatables/ColReorder/media/docs/media/js/shBrushJScript.js
- src/main/webapp/resources/js/datatables/ColReorder/media/docs/media/js/shCore.js
- src/main/webapp/resources/js/datatables/ColReorder/media/docs/media/license/
- src/main/webapp/resources/js/datatables/ColReorder/media/docs/media/license/Syntax Highlighter
- src/main/webapp/resources/js/datatables/ColReorder/media/images/
- src/main/webapp/resources/js/datatables/ColReorder/media/images/insert.png
- src/main/webapp/resources/js/datatables/ColReorder/media/js/
- src/main/webapp/resources/js/datatables/ColReorder/media/js/ColReorder.js
- src/main/webapp/resources/js/datatables/ColReorder/media/js/ColReorder.min.js
- src/main/webapp/resources/js/datatables/ColReorder/media/js/ColReorder.min.js.gz
- src/main/webapp/resources/js/datatables/ColReorder/predefined.html
- src/main/webapp/resources/js/datatables/ColReorder/reset.html
- src/main/webapp/resources/js/datatables/ColReorder/scrolling.html
- src/main/webapp/resources/js/datatables/ColReorder/server_side.html
- src/main/webapp/resources/js/datatables/ColReorder/state_save.html
- src/main/webapp/resources/js/datatables/ColReorder/theme.html
- src/main/webapp/resources/js/datatables/ColVis/
- src/main/webapp/resources/js/datatables/ColVis/exclude_columns.html
- src/main/webapp/resources/js/datatables/ColVis/index.html
- src/main/webapp/resources/js/datatables/ColVis/media/
- src/main/webapp/resources/js/datatables/ColVis/media/css/
- src/main/webapp/resources/js/datatables/ColVis/media/css/ColVis.css
- src/main/webapp/resources/js/datatables/ColVis/media/css/ColVisAlt.css
- src/main/webapp/resources/js/datatables/ColVis/media/docs/
- src/main/webapp/resources/js/datatables/ColVis/media/docs/a69b02bcf2.html
- src/main/webapp/resources/js/datatables/ColVis/media/docs/ccb5a49865.html
- src/main/webapp/resources/js/datatables/ColVis/media/docs/ColVis.html
- src/main/webapp/resources/js/datatables/ColVis/media/docs/global.html
- src/main/webapp/resources/js/datatables/ColVis/media/docs/index.html
- src/main/webapp/resources/js/datatables/ColVis/media/docs/media/
- src/main/webapp/resources/js/datatables/ColVis/media/docs/media/css/
- src/main/webapp/resources/js/datatables/ColVis/media/docs/media/css/doc.css
- src/main/webapp/resources/js/datatables/ColVis/media/docs/media/css/shCore.css
- src/main/webapp/resources/js/datatables/ColVis/media/docs/media/css/shThemeDataTables.css
- src/main/webapp/resources/js/datatables/ColVis/media/docs/media/images/
- src/main/webapp/resources/js/datatables/ColVis/media/docs/media/images/arrow.jpg
- src/main/webapp/resources/js/datatables/ColVis/media/docs/media/images/extended.png
- src/main/webapp/resources/js/datatables/ColVis/media/docs/media/js/
- src/main/webapp/resources/js/datatables/ColVis/media/docs/media/js/doc.js
- src/main/webapp/resources/js/datatables/ColVis/media/docs/media/js/jquery.js
- src/main/webapp/resources/js/datatables/ColVis/media/docs/media/js/shBrushJScript.js
- src/main/webapp/resources/js/datatables/ColVis/media/docs/media/js/shCore.js
- src/main/webapp/resources/js/datatables/ColVis/media/docs/media/license/
- src/main/webapp/resources/js/datatables/ColVis/media/docs/media/license/Syntax Highlighter
- src/main/webapp/resources/js/datatables/ColVis/media/images/
- src/main/webapp/resources/js/datatables/ColVis/media/images/button.png
- src/main/webapp/resources/js/datatables/ColVis/media/js/
- src/main/webapp/resources/js/datatables/ColVis/media/js/ColVis.js
- src/main/webapp/resources/js/datatables/ColVis/media/js/ColVis.min.js
- src/main/webapp/resources/js/datatables/ColVis/media/js/ColVis.min.js.gz
- src/main/webapp/resources/js/datatables/ColVis/mouseover.html
- src/main/webapp/resources/js/datatables/ColVis/style.html
- src/main/webapp/resources/js/datatables/ColVis/text.html
- src/main/webapp/resources/js/datatables/ColVis/theme.html
- src/main/webapp/resources/js/datatables/ColVis/title_callback.html
- src/main/webapp/resources/js/datatables/ColVis/two_tables.html
- src/main/webapp/resources/js/datatables/ColVis/two_tables_identical.html
- src/main/webapp/resources/js/datatables/dataTables.columnFilter.js
- src/main/webapp/resources/js/datatables/dataTables.fnFindCellRowIndexes.js
- src/main/webapp/resources/js/datatables/dataTables.fnFindCellRowNodes.js
- src/main/webapp/resources/js/datatables/dataTables.fnReloadAjax.js
- src/main/webapp/resources/js/datatables/FixedColumns/
- src/main/webapp/resources/js/datatables/FixedColumns/col_filter.html
- src/main/webapp/resources/js/datatables/FixedColumns/css_size.html
- src/main/webapp/resources/js/datatables/FixedColumns/docs/
- src/main/webapp/resources/js/datatables/FixedColumns/docs/070023b890.html
- src/main/webapp/resources/js/datatables/FixedColumns/docs/526f872207.html
- src/main/webapp/resources/js/datatables/FixedColumns/docs/73098af57c.html
- src/main/webapp/resources/js/datatables/FixedColumns/docs/889588ec06.html
- src/main/webapp/resources/js/datatables/FixedColumns/docs/91bce7c4ad.html
- src/main/webapp/resources/js/datatables/FixedColumns/docs/a6bd52f587.html
- src/main/webapp/resources/js/datatables/FixedColumns/docs/d3890ba7c4.html
- src/main/webapp/resources/js/datatables/FixedColumns/docs/e20106c59a.html
- src/main/webapp/resources/js/datatables/FixedColumns/docs/FixedColumns.defaults.html
- src/main/webapp/resources/js/datatables/FixedColumns/docs/FixedColumns.html
- src/main/webapp/resources/js/datatables/FixedColumns/docs/global.html
- src/main/webapp/resources/js/datatables/FixedColumns/docs/index.html
- src/main/webapp/resources/js/datatables/FixedColumns/docs/media/
- src/main/webapp/resources/js/datatables/FixedColumns/docs/media/css/
- src/main/webapp/resources/js/datatables/FixedColumns/docs/media/css/doc.css
- src/main/webapp/resources/js/datatables/FixedColumns/docs/media/css/shCore.css
- src/main/webapp/resources/js/datatables/FixedColumns/docs/media/css/shThemeDataTables.css
- src/main/webapp/resources/js/datatables/FixedColumns/docs/media/images/
- src/main/webapp/resources/js/datatables/FixedColumns/docs/media/images/arrow.jpg
- src/main/webapp/resources/js/datatables/FixedColumns/docs/media/images/extended.png
- src/main/webapp/resources/js/datatables/FixedColumns/docs/media/js/
- src/main/webapp/resources/js/datatables/FixedColumns/docs/media/js/doc.js
- src/main/webapp/resources/js/datatables/FixedColumns/docs/media/js/jquery.js
- src/main/webapp/resources/js/datatables/FixedColumns/docs/media/js/shBrushJScript.js
- src/main/webapp/resources/js/datatables/FixedColumns/docs/media/js/shCore.js
- src/main/webapp/resources/js/datatables/FixedColumns/docs/media/license/
- src/main/webapp/resources/js/datatables/FixedColumns/docs/media/license/Syntax Highlighter
- src/main/webapp/resources/js/datatables/FixedColumns/index.html
- src/main/webapp/resources/js/datatables/FixedColumns/index_column.html
- src/main/webapp/resources/js/datatables/FixedColumns/left_right_columns.html
- src/main/webapp/resources/js/datatables/FixedColumns/media/
- src/main/webapp/resources/js/datatables/FixedColumns/media/js/
- src/main/webapp/resources/js/datatables/FixedColumns/media/js/FixedColumns.js
- src/main/webapp/resources/js/datatables/FixedColumns/media/js/FixedColumns.min.js
- src/main/webapp/resources/js/datatables/FixedColumns/media/js/FixedColumns.min.js.gz
- src/main/webapp/resources/js/datatables/FixedColumns/right_column.html
- src/main/webapp/resources/js/datatables/FixedColumns/rowspan.html
- src/main/webapp/resources/js/datatables/FixedColumns/row_grouping.html
- src/main/webapp/resources/js/datatables/FixedColumns/row_grouping_height.html
- src/main/webapp/resources/js/datatables/FixedColumns/scale_fixed.html
- src/main/webapp/resources/js/datatables/FixedColumns/scale_relative.html
- src/main/webapp/resources/js/datatables/FixedColumns/server-side-processing.html
- src/main/webapp/resources/js/datatables/FixedColumns/themed.html
- src/main/webapp/resources/js/datatables/FixedColumns/two_columns.html
- src/main/webapp/resources/js/datatables/FixedColumns/x_y_scrolling.html
- src/main/webapp/resources/js/datatables/FixedHeader/
- src/main/webapp/resources/js/datatables/FixedHeader/html_table.html
- src/main/webapp/resources/js/datatables/FixedHeader/index.html
- src/main/webapp/resources/js/datatables/FixedHeader/js/
- src/main/webapp/resources/js/datatables/FixedHeader/js/FixedHeader.js
- src/main/webapp/resources/js/datatables/FixedHeader/js/FixedHeader.min.js
- src/main/webapp/resources/js/datatables/FixedHeader/js/FixedHeader.min.js.gz
- src/main/webapp/resources/js/datatables/FixedHeader/top_bottom_left_right.html
- src/main/webapp/resources/js/datatables/FixedHeader/top_left.html
- src/main/webapp/resources/js/datatables/FixedHeader/two_tables.html
- src/main/webapp/resources/js/datatables/FixedHeader/zIndexes.html
- src/main/webapp/resources/js/datatables/KeyTable/
- src/main/webapp/resources/js/datatables/KeyTable/datatable.html
- src/main/webapp/resources/js/datatables/KeyTable/datatable_scrolling.html
- src/main/webapp/resources/js/datatables/KeyTable/editing.html
- src/main/webapp/resources/js/datatables/KeyTable/form.html
- src/main/webapp/resources/js/datatables/KeyTable/index.html
- src/main/webapp/resources/js/datatables/KeyTable/js/
[truncated: 196 more entries]
