# Supplementary material for: Molecule database framework: a framework for creating database applications with chemical structure search capability
Source: J Cheminform. 2013 Dec 11;5:48. doi: 10.1186/1758-2946-5-48 (PMC3892073; doi:10.1186/1758-2946-5-48)
Supplement: Additional file 4 — MDF simple web application source code of the mercurial changeset 16f39f4e447b. [file 1758-2946-5-48-S4.zip › pom.xml]

<project xmlns="http://maven.apache.org/POM/4.0.0" xmlns:xsi="http://www.w3.org/2001/XMLSchema-instance"
         xsi:schemaLocation="http://maven.apache.org/POM/4.0.0 http://maven.apache.org/xsd/maven-4.0.0.xsd">
    <modelVersion>4.0.0</modelVersion>

    <groupId>org.bitbucket.kienerj</groupId>
    <artifactId>MDFSimpleWebApp</artifactId>
    <version>1.0.0-SNAPSHOT</version>
    <packaging>war</packaging>

    <licenses>
        <license>
            <name>AGPLv3</name>
            <url>http://www.gnu.org/licenses/agpl-3.0.txt</url>
            <distribution>repo</distribution>
            <comments>GNU AFFERO GENERAL PUBLIC LICENSE Version 3</comments>
        </license>
    </licenses>

    <name>MDFSimpleWebApp</name>

    <scm>
        <connection>scm:hg:https://bitbucket.org/kienerj/mdfsimplewebapp</connection>
        <developerConnection>scm:hg:https://bitbucket.org/kienerj/mdfsimplewebapp</developerConnection>
        <url>https://bitbucket.org/kienerj/mdfsimplewebapp/src</url>
    </scm>


    <properties>
        <endorsed.dir>${project.build.directory}/endorsed</endorsed.dir>
        <project.build.sourceEncoding>UTF-8</project.build.sourceEncoding>
        <project.reporting.outputEncoding>UTF-8</project.reporting.outputEncoding>
        <netbeans.hint.license>agpl30</netbeans.hint.license>
        <netbeans.hint.deploy.server>Tomcat</netbeans.hint.deploy.server>
    </properties>

    <dependencies>
        <dependency>
            <groupId>${project.groupId}</groupId>
            <artifactId>MoleculeDatabaseFramework</artifactId>
            <version>${project.version}</version>
            <exclusions>
                <exclusion>
                    <groupId>postgresql</groupId>
                    <artifactId>postgresql</artifactId>
                </exclusion>
            </exclusions>
        </dependency>
        <dependency>
            <groupId>com.ggasoftware</groupId>
            <artifactId>indigo</artifactId>
            <version>1.1.10</version>
            <scope>provided</scope>
        </dependency>
        <dependency>
            <groupId>com.ggasoftware.indigo</groupId>
            <artifactId>indigo-inchi</artifactId>
            <version>1.1.10</version>
            <scope>provided</scope>
        </dependency>
        <dependency>
            <groupId>com.ggasoftware.indigo</groupId>
            <artifactId>indigo-renderer</artifactId>
            <version>1.1.10</version>
            <scope>provided</scope>
        </dependency>
        <dependency>
            <groupId>org.projectlombok</groupId>
            <artifactId>lombok</artifactId>
            <version>0.11.8</version>
        </dependency>
        <dependency>
            <groupId>org.springframework</groupId>
            <artifactId>spring-web</artifactId>
            <version>3.2.2.RELEASE</version>
        </dependency>
        <dependency>
            <groupId>org.springframework</groupId>
            <artifactId>spring-webmvc</artifactId>
            <version>3.2.3.RELEASE</version>
        </dependency>
        <dependency>
            <groupId>org.springframework</groupId>
            <artifactId>spring-context-support</artifactId>
            <version>3.2.3.RELEASE</version>
        </dependency>
        <dependency>
            <groupId>org.hibernate</groupId>
            <artifactId>hibernate-ehcache</artifactId>
            <version>4.2.3.Final</version>
            <exclusions>
                <exclusion>
                    <groupId>net.sf.ehcache</groupId>
                    <artifactId>ehcache-core</artifactId>
                </exclusion>
            </exclusions>
        </dependency>
        <dependency>
            <groupId>net.sf.ehcache</groupId>
            <artifactId>ehcache</artifactId>
            <version>2.7.2</version>
        </dependency>
        <dependency>
            <groupId>com.fasterxml.jackson.core</groupId>
            <artifactId>jackson-core</artifactId>
            <version>2.2.1</version>
        </dependency>
        <dependency>
            <groupId>com.fasterxml.jackson.datatype</groupId>
            <artifactId>jackson-datatype-hibernate4</artifactId>
            <version>2.2.1</version>
        </dependency>
        <dependency>
            <groupId>commons-fileupload</groupId>
            <artifactId>commons-fileupload</artifactId>
            <version>1.3</version>
        </dependency>
        <dependency>
            <groupId>ch.qos.logback</groupId>
            <artifactId>logback-classic</artifactId>
            <version>1.0.13</version>
        </dependency>
        <dependency>
            <groupId>javax</groupId>
            <artifactId>javaee-web-api</artifactId>
            <version>6.0</version>
            <scope>provided</scope>
        </dependency>
        <dependency>
            <groupId>javax.servlet</groupId>
            <artifactId>jstl</artifactId>
            <version>1.2</version>
        </dependency>
    </dependencies>

    <build>
        <plugins>
            <plugin>
                <groupId>org.apache.maven.plugins</groupId>
                <artifactId>maven-compiler-plugin</artifactId>
                <version>2.3.2</version>
                <configuration>
                    <source>1.7</source>
                    <target>1.7</target>
                    <compilerArguments>
                        <endorseddirs>${endorsed.dir}</endorseddirs>
                    </compilerArguments>
                </configuration>
            </plugin>
            <plugin>
                <groupId>org.apache.maven.plugins</groupId>
                <artifactId>maven-war-plugin</artifactId>
                <version>2.4</version>
                <configuration>
                    <failOnMissingWebXml>false</failOnMissingWebXml>
                    <archive>
                        <manifestEntries>
                            <Mercurial-Revision>${changeSet}</Mercurial-Revision>
                        </manifestEntries>
                    </archive>
                </configuration>
            </plugin>
            <plugin>
                <groupId>org.apache.maven.plugins</groupId>
                <artifactId>maven-dependency-plugin</artifactId>
                <version>2.1</version>
                <executions>
                    <execution>
                        <phase>validate</phase>
                        <goals>
                            <goal>copy</goal>
                        </goals>
                        <configuration>
                            <outputDirectory>${endorsed.dir}</outputDirectory>
                            <silent>true</silent>
                            <artifactItems>
                                <artifactItem>
                                    <groupId>javax</groupId>
                                    <artifactId>javaee-endorsed-api</artifactId>
                                    <version>6.0</version>
                                    <type>jar</type>
                                </artifactItem>
                            </artifactItems>
                        </configuration>
                    </execution>
                </executions>
            </plugin>
            <plugin>
                <groupId>com.mysema.maven</groupId>
                <artifactId>apt-maven-plugin</artifactId>
                <version>1.0.6</version>
                <executions>
                    <execution>
                        <id>build</id>
                        <phase>generate-sources</phase>
                        <goals>
                            <goal>process</goal>
                        </goals>
                        <configuration>
                            <outputDirectory>target/generated-sources/java</outputDirectory>
                            <processor>com.mysema.query.apt.jpa.JPAAnnotationProcessor</processor>
                        </configuration>
                    </execution>
                    <execution>
                        <id>test</id>
                        <phase>generate-test-sources</phase>
                        <goals>
                            <goal>test-process</goal>
                        </goals>
                        <configuration>
                            <outputDirectory>target/generated-test-sources/java</outputDirectory>
                            <processor>com.mysema.query.apt.jpa.JPAAnnotationProcessor</processor>
                        </configuration>
                    </execution>
                </executions>
            </plugin>
            <plugin>
                <groupId>org.codehaus.mojo</groupId>
                <artifactId>buildnumber-maven-plugin</artifactId>
                <version>1.2</version>
                <executions>
                    <execution>
                        <phase>validate</phase>
                        <goals>
                            <goal>hgchangeset</goal>
                        </goals>
                    </execution>
                </executions>
            </plugin>
            <plugin>
                <groupId>org.apache.maven.plugins</groupId>
                <artifactId>maven-release-plugin</artifactId>
                <version>2.4.1</version>
                <configuration>
                    <mavenExecutorId>forked-path</mavenExecutorId>
                    <localCheckout>true</localCheckout>
                    <pushChanges>false</pushChanges>
                </configuration>
            </plugin>
        </plugins>
    </build>

</project>
