# Supplementary material for: Molecule database framework: a framework for creating database applications with chemical structure search capability
Source: J Cheminform. 2013 Dec 11;5:48. doi: 10.1186/1758-2946-5-48 (PMC3892073; doi:10.1186/1758-2946-5-48)
Supplement: Additional file 4 — MDF simple web application source code of the mercurial changeset 16f39f4e447b. [file 1758-2946-5-48-S4.zip › README.md]

# MDF Simple Web Application

This is a small web application for demonstrating some functionality of
[Molecule Database Framework][1]. It is a web application for managing a simple 
compound database that supports multi-component compounds (mixtures). You can
search by substructure and / or CAS, compound name and compound description.

Screen-shot of Search Page:  [Full Size](http://it4beginners.files.wordpress.com/2013/09/search-page.png)

![Search Page](http://it4beginners.files.wordpress.com/2013/09/search-page.png?w=600 "Search Page")


## Status

In development. The web application is functional and can be used. However it's
not a "production ready" application as there is no real exception handling done.
What is also missing is stuff like success messages to the users when as example
submitting changes to a compound.

## Functionality

- Import SD-File (Structures and molfilename only)
- Chemical Substructure Search with paged results display (using [datatables][4])
- highlighted substructures on search results page
- downloading of search hits as SD-File
- viewing individual compounds
- adding, editing and deleting of compounds including managing of compositions

## Screenshots

Search Results Page: [Full Size](http://it4beginners.files.wordpress.com/2013/09/result-page.png)

![Search Result](http://it4beginners.files.wordpress.com/2013/09/result-page.png?w=600 "Search Result")


Single Compound View: [Full Size](http://it4beginners.files.wordpress.com/2013/09/individual-compound-view.png)

![Single Compound View](http://it4beginners.files.wordpress.com/2013/09/individual-compound-view.png?w=600 "Single Compound View")


Single Composition View: [Full Size](http://it4beginners.files.wordpress.com/2013/09/single-composition.png) 

![Single Composition View](http://it4beginners.files.wordpress.com/2013/09/single-composition.png?w=600 "Single Composition View")


## Standalone Runnable Version

Please find in the download section the 7z archive for [MDFSimpleWebAppStandalone][3] 
with everything pre-installed including PostgreSQL, Bingo Cartridge, tomcat and 
this web application.

Note: *Windows 64-bit only*

### Instructions

You need to unzip it using [7z][5] (file is much smaller than with zip).

Instructions:

1. Start PostgreSQL
2. Start Web Application
3. Open Application in Browser

The database contains 3 compounds with one of them being a mixture.

### Evaluating the Web Application

It is suggested you import additional compounds to better understand the
performance of the application.

Depending on your hardware, importing or exporting a big amount (several 1000) 
of compounds can take several minutes. Please be patient.

When importing large numbers of compounds (10'000+) you may drop the chemical 
structure search index, import the compounds and then reindex the table. This is 
a lot faster than importing with index enabled. To do that first execute 
`drop structure index.cmd`, then import the SD-File and after import run
`create structure index.cmd`. Index creation can take several minutes depending 
of the amount of compounds in the database.

With index enabled importing 20'000 compounds takes 15-30 min. This process is
mainly CPU dependant. With index disabled it takes about 2-3 min and about the
same time for creating the index.

### Basic Usage Hints

The application should be very intuitive to use. One point however needs to be
explained. Namely when creating a new compound you first are asked to enter the
compounds properties and there is no chemical structure drawing field. Just fill
out the form and click on "Add Compound". You will then be transferred to a page
were you can add a composition to the compound. That form contains a checkbox. If
it is checked you may add another composition after saving one. If you leave it
unchecked the creation of the compound will be completed.

[1]: https://bitbucket.org/kienerj/moleculedatabaseframework
[2]: https://bitbucket.org/kienerj/moleculedatabaseframework/wiki/Workflow%20Tutorial
[3]: https://bitbucket.org/kienerj/mdfsimplewebapp/downloads/MdfSimpleWebAppStandalone.7z
[4]: http://www.datatables.net/
[5]: http://www.7-zip.org/
