# Supplementary material for: Molecule database framework: a framework for creating database applications with chemical structure search capability
Source: J Cheminform. 2013 Dec 11;5:48. doi: 10.1186/1758-2946-5-48 (PMC3892073; doi:10.1186/1758-2946-5-48)
Supplement: Additional file 4 — MDF simple web application source code of the mercurial changeset 16f39f4e447b. [file 1758-2946-5-48-S4.zip › src/main/java/org/bitbucket/kienerj/mdfsimplewebapp/controller/CompositionController.java]

/*
 *  Copyright (C) 2013 Joos Kiener <Joos.Kiener@gmail.com>
 *
 *  This program is free software: you can redistribute it and/or modify
 *  it under the terms of the GNU Affero General Public License as published by
 *  the Free Software Foundation, either version 3 of the License, or
 *  (at your option) any later version.
 *
 *  This program is distributed in the hope that it will be useful,
 *  but WITHOUT ANY WARRANTY; without even the implied warranty of
 *  MERCHANTABILITY or FITNESS FOR A PARTICULAR PURPOSE.  See the
 *  GNU Affero General Public License for more details.

 *  You should have received a copy of the GNU Affero General Public License
 *  along with this program.  If not, see <http://www.gnu.org/licenses/>.
 */
package org.bitbucket.kienerj.mdfsimplewebapp.controller;

import java.io.IOException;
import javax.servlet.ServletOutputStream;
import javax.servlet.http.HttpServletResponse;
import org.bitbucket.kienerj.mdfsimplewebapp.entity.SimpleCompound;
import org.bitbucket.kienerj.mdfsimplewebapp.service.SimpleCompoundService;
import org.bitbucket.kienerj.moleculedatabaseframework.chemistry.ChemicalStructureFactory;
import org.bitbucket.kienerj.moleculedatabaseframework.entity.ChemicalCompoundComposition;
import org.bitbucket.kienerj.moleculedatabaseframework.entity.ChemicalStructure;
import org.bitbucket.kienerj.moleculedatabaseframework.service.ChemicalStructureService;
import org.bitbucket.kienerj.moleculedatabaseframework.service.CompositionService;
import org.slf4j.ext.XLogger;
import org.slf4j.ext.XLoggerFactory;
import org.springframework.beans.factory.annotation.Autowired;
import org.springframework.stereotype.Controller;
import org.springframework.ui.Model;
import org.springframework.validation.BindingResult;
import org.springframework.web.bind.annotation.ModelAttribute;
import org.springframework.web.bind.annotation.PathVariable;
import org.springframework.web.bind.annotation.RequestMapping;
import org.springframework.web.bind.annotation.RequestMethod;
import org.springframework.web.bind.annotation.RequestParam;

/**
 *
 * @author Joos Kiener <Joos.Kiener@gmail.com>
 */
@Controller
@RequestMapping(value = "/composition")
public class CompositionController {

    private static final XLogger logger = XLoggerFactory.getXLogger("CompositionController");
    @Autowired
    private CompositionService compositionService;
    @Autowired
    private SimpleCompoundService compoundService;
    @Autowired
    private ChemicalStructureService structureService;
    @Autowired
    private ChemicalStructureFactory chemicalStructureFactory;

    @RequestMapping(value = "/{compositionId}", method = RequestMethod.GET)
    public String getComposition(@PathVariable Long compositionId, Model model) {
        ChemicalCompoundComposition composition = compositionService.getById(compositionId);
        model.addAttribute("composition", composition);
        return "composition";
    }

    @RequestMapping(value = "/{compositionId}/render", method = RequestMethod.GET)
    public void renderComposition(@PathVariable Long compositionId,
            final HttpServletResponse response,
            @RequestParam(defaultValue = "500") int width,
            @RequestParam(defaultValue = "150") int height) throws IOException {
        try (ServletOutputStream out = response.getOutputStream()) {
            structureService.renderChemicalStructure(compositionId, out, width, height);
        }
    }

    @RequestMapping(value = "/add/{compoundId}", method = RequestMethod.GET)
    public String getAddForm(Model model) {
        ChemicalCompoundComposition composition = new ChemicalCompoundComposition();
        model.addAttribute("composition", composition);
        return "addComposition";
    }

    @RequestMapping(value = "/add/{compoundId}", method = RequestMethod.POST)
    public String addComposition(@PathVariable Long compoundId,
            @RequestParam String structure,
            @RequestParam (required=false) Boolean addAnother,
            @ModelAttribute("compositionId") ChemicalCompoundComposition composition, Model model,
            BindingResult result) throws IOException {

        ChemicalStructure chemicalStructure = chemicalStructureFactory.createChemicalStructure(structure);
        SimpleCompound compound = compoundService.getById(compoundId);
        composition.setChemicalStructure(chemicalStructure);
        composition.setCompound(compound);
        composition = compositionService.save(composition);
        if (addAnother == null) {
            return "redirect:/compound/" + compoundId;
        } else {
            return "redirect:/composition/add/" + compoundId;
        }
    }

    @RequestMapping(value = "/{compositionId}/edit", method = RequestMethod.GET)
    public String getEditForm(@PathVariable Long compositionId, Model model) {
        ChemicalCompoundComposition composition = compositionService.getById(compositionId);
        model.addAttribute("composition", composition);
        return "editComposition";
    }

    @RequestMapping(value = "/{compositionId}/edit", method = RequestMethod.POST)
    public String editComposition(@PathVariable Long compositionId,
            @RequestParam String structure,
            @ModelAttribute("compositionId") ChemicalCompoundComposition composition, Model model,
            BindingResult result) throws IOException {

        ChemicalCompoundComposition compositionToSave = compositionService.getById(compositionId);
        compositionToSave.setVersion(composition.getVersion());
        compositionToSave.setPercentage(composition.getPercentage());
        ChemicalStructure chemicalStructure = chemicalStructureFactory.createChemicalStructure(structure);
        compositionToSave.setChemicalStructure(chemicalStructure);
        compositionToSave = compositionService.save(compositionToSave);
        return "redirect:/compound/" + compositionToSave.getCompound().getId();
    }

    @RequestMapping(value = "/{compositionId}/delete", method = RequestMethod.POST)
    public String deleteComposition(@PathVariable Long compositionId) throws IOException {

        ChemicalCompoundComposition composition = compositionService.getById(compositionId);
        compositionService.deleteById(compositionId);
        return "redirect:/compound/" + composition.getCompound().getId() + "/";
    }
}
