# Supplementary material for: Molecule database framework: a framework for creating database applications with chemical structure search capability
Source: J Cheminform. 2013 Dec 11;5:48. doi: 10.1186/1758-2946-5-48 (PMC3892073; doi:10.1186/1758-2946-5-48)
Supplement: Additional file 4 — MDF simple web application source code of the mercurial changeset 16f39f4e447b. [file 1758-2946-5-48-S4.zip › src/main/java/org/bitbucket/kienerj/mdfsimplewebapp/controller/SimpleCompoundController.java]

/*
 *  Copyright (C) 2013 Joos Kiener <Joos.Kiener@gmail.com>
 *
 *  This program is free software: you can redistribute it and/or modify
 *  it under the terms of the GNU Affero General Public License as published by
 *  the Free Software Foundation, either version 3 of the License, or
 *  (at your option) any later version.
 *
 *  This program is distributed in the hope that it will be useful,
 *  but WITHOUT ANY WARRANTY; without even the implied warranty of
 *  MERCHANTABILITY or FITNESS FOR A PARTICULAR PURPOSE.  See the
 *  GNU Affero General Public License for more details.

 *  You should have received a copy of the GNU Affero General Public License
 *  along with this program.  If not, see <http://www.gnu.org/licenses/>.
 */
package org.bitbucket.kienerj.mdfsimplewebapp.controller;

import com.fasterxml.jackson.databind.ObjectMapper;
import com.fasterxml.jackson.datatype.hibernate4.Hibernate4Module;
import com.mysema.query.types.expr.BooleanExpression;
import java.io.IOException;
import java.io.InputStreamReader;
import java.io.OutputStreamWriter;
import java.io.Reader;
import java.util.HashMap;
import java.util.HashSet;
import java.util.List;
import javax.servlet.ServletOutputStream;
import javax.servlet.http.HttpServletRequest;
import javax.servlet.http.HttpServletResponse;
import org.bitbucket.kienerj.mdfsimplewebapp.entity.QSimpleCompound;
import org.bitbucket.kienerj.mdfsimplewebapp.entity.SimpleCompound;
import org.bitbucket.kienerj.mdfsimplewebapp.entity.util.JQueryDatatablesPage;
import org.bitbucket.kienerj.mdfsimplewebapp.io.FileUploadForm;
import org.bitbucket.kienerj.mdfsimplewebapp.service.SimpleCompoundService;
import org.bitbucket.kienerj.moleculedatabaseframework.io.CompoundImportError;
import org.bitbucket.kienerj.moleculedatabaseframework.io.EntityImportResult;
import org.bitbucket.kienerj.moleculedatabaseframework.sql.EntityVersionConflictException;
import org.bitbucket.kienerj.moleculedatabaseframework.structuresearch.StructureSearchType;
import org.slf4j.ext.XLogger;
import org.slf4j.ext.XLoggerFactory;
import org.slf4j.profiler.Profiler;
import org.springframework.beans.factory.annotation.Autowired;
import org.springframework.beans.propertyeditors.StringTrimmerEditor;
import org.springframework.data.domain.Page;
import org.springframework.data.domain.PageRequest;
import org.springframework.data.domain.Sort;
import org.springframework.data.domain.Sort.Direction;
import org.springframework.stereotype.Controller;
import org.springframework.ui.Model;
import org.springframework.validation.BindingResult;
import org.springframework.web.bind.ServletRequestDataBinder;
import org.springframework.web.bind.annotation.InitBinder;
import org.springframework.web.bind.annotation.ModelAttribute;
import org.springframework.web.bind.annotation.PathVariable;
import org.springframework.web.bind.annotation.RequestMapping;
import org.springframework.web.bind.annotation.RequestMethod;
import org.springframework.web.bind.annotation.RequestParam;
import org.springframework.web.bind.annotation.ResponseBody;

/**
 *
 * @author Joos Kiener <Joos.Kiener@gmail.com>
 */
@Controller
@RequestMapping(value = "/compound")
public class SimpleCompoundController {

    private static final XLogger logger = XLoggerFactory.getXLogger("SimpleCompoundController");
    @Autowired
    private SimpleCompoundService compoundService;

    /**
     * see https://blogs.reucon.com/srt/spring-mvc-null-or-an-empty-string-8336/
     * Sets empty input fields to null instead of an empty string. the later is
     * the default for Spring MVC.
     *
     * @param request
     * @param binder
     * @throws Exception
     */
    @InitBinder
    protected void initBinder(HttpServletRequest request,
            ServletRequestDataBinder binder) throws Exception {
        // bind empty strings as null
        binder.registerCustomEditor(String.class, new StringTrimmerEditor(true));
    }

    @RequestMapping(value = "/{compoundId}", method = RequestMethod.GET)
    public String getSimpleCompound(@PathVariable Long compoundId, Model model) {
        SimpleCompound compound = compoundService.getById(compoundId);
        model.addAttribute("compound", compound);
        return "compound";
    }

    @RequestMapping(value = "/add", method = RequestMethod.GET)
    public String getAddForm(Model model) {
        SimpleCompound compound = new SimpleCompound();
        model.addAttribute("compound", compound);
        return "addCompound";
    }

    @RequestMapping(value = "/add", method = RequestMethod.POST)
    public String addCompound(@ModelAttribute("compoundId") SimpleCompound compound, Model model,
            BindingResult result) throws IOException {
        compoundService.save(compound);
        return "redirect:/composition/add/" + compound.getId();
    }

    @RequestMapping(value = "/{compoundId}/edit", method = RequestMethod.GET)
    public String getEditForm(@PathVariable Long compoundId, Model model) {
        SimpleCompound compound = compoundService.getById(compoundId);
        model.addAttribute("compound", compound);
        return "editCompound";
    }

    @RequestMapping(value = "/{compoundId}/edit", method = RequestMethod.POST)
    public String editCompound(@PathVariable Long compoundId,
            @ModelAttribute("compound") SimpleCompound compound, Model model,
            BindingResult result) throws IOException {

        SimpleCompound compoundToSave = compoundService.getById(compoundId);
        compoundToSave.setVersion(compound.getVersion()); // for optimisitc locking
        compoundToSave.setCas(compound.getCas());
        compoundToSave.setCompoundName(compound.getCompoundName());
        compoundToSave.setCompoundDescription(compound.getCompoundDescription());
        try {
            compoundToSave = compoundService.save(compoundToSave);
            model.addAttribute("compound", compoundToSave);
            // this correctly redirects to /{compoundId}
            // howeve rI do not quiet get the logic behind that
            return "redirect:";
        } catch (EntityVersionConflictException ex) {
            model.addAttribute("compound", ex.getCurrentVersion());
            model.addAttribute("conflictingVersion", ex.getConflictingVersion());
            return "compoundUpdateConflict";
        }
    }

    @RequestMapping(value = "/{compoundId}/render", method = RequestMethod.GET)
    public void renderCompound(@PathVariable Long compoundId,
            final HttpServletResponse response,
            @RequestParam(defaultValue = "500") int width,
            @RequestParam(defaultValue = "150") int height) throws IOException {
        try (ServletOutputStream out = response.getOutputStream()) {
            compoundService.renderChemicalCompound(compoundId, out, width, height);
        }
    }

    @RequestMapping(value = "/{compoundId}/render/highlight/{substructure}", method = RequestMethod.GET)
    public void renderCompoundHighlighted(@PathVariable Long compoundId,
            @PathVariable String substructure,
            final HttpServletResponse response,
            @RequestParam(defaultValue = "500") int width,
            @RequestParam(defaultValue = "150") int height) throws IOException {
        try (ServletOutputStream out = response.getOutputStream()) {
            compoundService.renderChemicalCompound(compoundId, out, width, height, true, substructure);
        }
    }

    @RequestMapping(value = "/searchForm", method = RequestMethod.GET)
    public String getSearchForm() {
        return "search";
    }

    @RequestMapping(value = "/searchResult", method = RequestMethod.GET)
    public String getSearchResult() {
        return "searchResult";
    }

    @RequestMapping(value = "/search", method = RequestMethod.GET, produces = "application/json")
    public @ResponseBody
    String search(
            @RequestParam int iDisplayStart,
            @RequestParam int iDisplayLength,
            @RequestParam int sEcho, // for datatables draw count
            @RequestParam String structure,
            @RequestParam String cas,
            @RequestParam String compoundName,
            @RequestParam String compoundDescription,
            @RequestParam String sortBy,
            @RequestParam String sortDirection) throws IOException {

        Profiler profiler = new Profiler("Substructure Search");
        profiler.setLogger(logger);
        profiler.start("Creating predicate for property search.");
        int pageNumber = (iDisplayStart + 1) / iDisplayLength;
        Sort sort = new Sort(Direction.valueOf(sortDirection), sortBy);
        PageRequest pageable = new PageRequest(pageNumber, iDisplayLength, sort);

        BooleanExpression predicate = generateExpression(cas, compoundName,
                compoundDescription);

        Page<SimpleCompound> page;
        if (structure == null || structure.isEmpty()) {
            profiler.start("Search by properties. NO SUBSTRUCTURE SEARCH!!!");
            page = compoundService.findAll(predicate, pageable);
        } else {
            profiler.start("Substructure Search...");
            page = compoundService.findByChemicalStructure(structure, StructureSearchType.SUBSTRUCTURE, pageable, predicate);
        }
        profiler.start("Converting results to JSON...");
        int iTotalRecords = (int) compoundService.count(null);
        int iTotalDisplayRecords = (int) page.getTotalElements();
        JQueryDatatablesPage<SimpleCompound> dtPage = new JQueryDatatablesPage<>(
                page.getContent(), iTotalRecords, iTotalDisplayRecords,
                Integer.toString(sEcho));

        String result = toJson(dtPage);
        profiler.stop().print();
        return result;

    }

    @RequestMapping(value = "/import", method = RequestMethod.GET)
    public String getUploadForm(Model model) {
        model.addAttribute(new FileUploadForm());
        return "importCompounds";
    }

    @RequestMapping(value = "/import", method = RequestMethod.POST)
    public String importCompounds(Model model, FileUploadForm fileUploadForm,
            BindingResult result)
            throws IOException {

        Profiler profiler = new Profiler("Import SD-File");
        profiler.setLogger(logger);
        profiler.start("Generate Reader...");

        if (result.hasErrors()) {
            model.addAttribute("hasError", true);
            model.addAttribute("bindingResult", result);
            model.addAttribute(fileUploadForm);
            return "importCompounds";
        }
        Reader reader = new InputStreamReader(fileUploadForm.getFileData().getInputStream(), "US-ASCII");
        HashMap<String, String> mappedProperties = new HashMap<>();
        if (fileUploadForm.getCas() != null) {
            mappedProperties.put(fileUploadForm.getCas(), "cas");
        }
        if (fileUploadForm.getCompoundName() != null) {
            mappedProperties.put(fileUploadForm.getCompoundName(), "compoundName");
        }
        if (fileUploadForm.getDescription() != null) {
            mappedProperties.put(fileUploadForm.getDescription(), "compoundDescription");
        }

        profiler.start("Import SD-File...");
        EntityImportResult importResult = compoundService.importSDF(reader, mappedProperties, false);
        profiler.stop().print();
        model.addAttribute("hasError", false);
        model.addAttribute("imported", importResult.getImportedIds().size());
        model.addAttribute("present", importResult.getAlreadyInDatabaseIds().size());
        model.addAttribute("chemistyError", importResult.getImportErrors().size());
        model.addAttribute(new FileUploadForm());

        for (CompoundImportError importError : importResult.getImportErrors()) {
            logger.warn("Compound with chemical structure {} was not imported due to error: {}.",
                    importError.getStructureData(), importError.getErrorMessage());
        }

        return "importCompounds";
    }

    @RequestMapping(value = "/downloadHits", method = RequestMethod.GET)
    public void downloadHits(@RequestParam String structure,
            @RequestParam(defaultValue = "") String cas,
            @RequestParam(defaultValue = "") String compoundName,
            @RequestParam(defaultValue = "") String compoundDescription,
            HttpServletResponse response) throws IOException {

        Profiler profiler = new Profiler("Export SDF");
        profiler.setLogger(logger);
        profiler.start("Get Compound ids (may involve substructure search.)");
        BooleanExpression predicate = generateExpression(cas, compoundName,
                compoundDescription);

        List<Long> ids;
        if (structure == null || structure.isEmpty()) {
            profiler.start("Search by properties. NO SUBSTRUCTURE SEARCH!!!");
            ids = compoundService.getAllIds(predicate);
        } else {
            profiler.start("Substructure Search...");
            ids = compoundService.findByChemicalStructure(structure, StructureSearchType.SUBSTRUCTURE, predicate);
        }
        profiler.start("Exporting Compound.");
        HashSet<String> properties = new HashSet<>();
        properties.add("compoundName");
        response.setContentType("chemical/x-mdl-sdfile");
        String disposition = "attachment; fileName=searchHits-" + structure + ".sdf";
        response.setHeader("Content-Disposition", disposition);
        ServletOutputStream output = response.getOutputStream();
        OutputStreamWriter writer = new OutputStreamWriter(output);
        compoundService.exportSDF(ids, writer, properties);
        profiler.stop().print();
    }

    @RequestMapping(value = "/{compoundId}/delete", method = RequestMethod.POST)
    public String deleteCompound(@PathVariable Long compoundId) throws IOException {

        compoundService.deleteById(compoundId);
        return "redirect:/index.jsp";
    }

    private BooleanExpression generateExpression(String cas, String compoundName,
            String compoundDescription) {

        QSimpleCompound qCompound = QSimpleCompound.simpleCompound;
        BooleanExpression predicate = null;
        boolean hasPredicate = false;
        if (cas != null && !cas.isEmpty()) {
            predicate = qCompound.cas.eq(cas);
            hasPredicate = true;
        }
        if (compoundName != null && !compoundName.isEmpty()) {
            if (hasPredicate) {
                predicate = predicate.and(qCompound.compoundName.startsWith(compoundName));
            } else {
                predicate = qCompound.compoundName.startsWith(compoundName);
                hasPredicate = true;
            }
        }
        if (compoundDescription != null && !compoundDescription.isEmpty()) {
            if (hasPredicate) {
                predicate = predicate.and(qCompound.compoundDescription.contains(compoundDescription));
            } else {
                predicate = qCompound.compoundDescription.contains(compoundDescription);
            }
        }
        return predicate;
    }

    private String toJson(JQueryDatatablesPage<?> dt) throws IOException {
        ObjectMapper mapper = new ObjectMapper();
        mapper.registerModule(new Hibernate4Module());
        return mapper.writeValueAsString(dt);
    }
}
