# Supplementary material for: Molecule database framework: a framework for creating database applications with chemical structure search capability
Source: J Cheminform. 2013 Dec 11;5:48. doi: 10.1186/1758-2946-5-48 (PMC3892073; doi:10.1186/1758-2946-5-48)
Supplement: Additional file 4 — MDF simple web application source code of the mercurial changeset 16f39f4e447b. [file 1758-2946-5-48-S4.zip › src/main/java/org/bitbucket/kienerj/mdfsimplewebapp/entity/util/JQueryDatatablesPage.java]

/*
 *  Copyright (C) 2013 Joos Kiener <Joos.Kiener@gmail.com>
 *
 *  This program is free software: you can redistribute it and/or modify
 *  it under the terms of the GNU Affero General Public License as published by
 *  the Free Software Foundation, either version 3 of the License, or
 *  (at your option) any later version.
 *
 *  This program is distributed in the hope that it will be useful,
 *  but WITHOUT ANY WARRANTY; without even the implied warranty of
 *  MERCHANTABILITY or FITNESS FOR A PARTICULAR PURPOSE.  See the
 *  GNU Affero General Public License for more details.

 *  You should have received a copy of the GNU Affero General Public License
 *  along with this program.  If not, see <http://www.gnu.org/licenses/>.
 */
package org.bitbucket.kienerj.mdfsimplewebapp.entity.util;

import com.fasterxml.jackson.annotation.JsonProperty;
import java.util.List;

/**
 *
 * @author Joos Kiener <Joos.Kiener@gmail.com>
 */
public class JQueryDatatablesPage<T> implements java.io.Serializable{

    private final int iTotalRecords;
    private final int iTotalDisplayRecords;
    private final String sEcho;
    private final List<T> aaData;

    public JQueryDatatablesPage(final List<T> pageContent,
            final int iTotalRecords,
            final int iTotalDisplayRecords,
            final String sEcho){

        this.aaData = pageContent;
        this.iTotalRecords = iTotalRecords;
        this.iTotalDisplayRecords = iTotalDisplayRecords;
        this.sEcho = sEcho;
    }

    @JsonProperty("iTotalRecords")
    public int getTotalRecords(){
        return this.iTotalRecords;
    }

    @JsonProperty("iTotalDisplayRecords")
    public int getTotalDisplayRecords(){
        return this.iTotalDisplayRecords;
    }

    @JsonProperty("sEcho")
    public String getEcho(){
        return this.sEcho;
    }

    @JsonProperty("aaData")
    public List<T> getData(){
        return this.aaData;
    }
}
