# Supplementary material for: Molecule database framework: a framework for creating database applications with chemical structure search capability
Source: J Cheminform. 2013 Dec 11;5:48. doi: 10.1186/1758-2946-5-48 (PMC3892073; doi:10.1186/1758-2946-5-48)
Supplement: Additional file 4 — MDF simple web application source code of the mercurial changeset 16f39f4e447b. [file 1758-2946-5-48-S4.zip › src/main/java/org/bitbucket/kienerj/mdfsimplewebapp/service/SimpleCompoundServiceImpl.java]

/*
 *  Copyright (C) 2012 Joos Kiener <Joos.Kiener@gmail.com>
 *
 *  This program is free software: you can redistribute it and/or modify
 *  it under the terms of the GNU Affero General Public License as published by
 *  the Free Software Foundation, either version 3 of the License, or
 *  (at your option) any later version.
 *
 *  This program is distributed in the hope that it will be useful,
 *  but WITHOUT ANY WARRANTY; without even the implied warranty of
 *  MERCHANTABILITY or FITNESS FOR A PARTICULAR PURPOSE.  See the
 *  GNU Affero General Public License for more details.

 *  You should have received a copy of the GNU Affero General Public License
 *  along with this program.  If not, see <http://www.gnu.org/licenses/>.
 */
package org.bitbucket.kienerj.mdfsimplewebapp.service;

import com.mysema.query.types.Predicate;
import java.util.HashMap;
import java.util.Map;
import org.bitbucket.kienerj.mdfsimplewebapp.entity.QSimpleCompound;
import org.bitbucket.kienerj.mdfsimplewebapp.entity.SimpleCompound;
import org.bitbucket.kienerj.mdfsimplewebapp.repository.SimpleCompoundRepository;
import org.bitbucket.kienerj.moleculedatabaseframework.io.SdfRecord;
import org.bitbucket.kienerj.moleculedatabaseframework.repository.ChemicalCompoundRepository;
import org.bitbucket.kienerj.moleculedatabaseframework.service.ChemicalCompoundServiceImpl;
import org.bitbucket.kienerj.moleculedatabaseframework.service.UniquenesscheckResult;
import org.springframework.beans.factory.annotation.Autowired;
import org.springframework.stereotype.Service;

/**
 *
 * @author Joos Kiener <Joos.Kiener@gmail.com>
 */
@Service("simpleCompoundService")
public class SimpleCompoundServiceImpl
        extends ChemicalCompoundServiceImpl<SimpleCompound>
        implements SimpleCompoundService {

    @Autowired
    private SimpleCompoundRepository repository;

    public SimpleCompoundServiceImpl() {
        super(SimpleCompound.class);
    }

    @Override
    public ChemicalCompoundRepository<SimpleCompound> getRepository() {
        return this.repository;
    }

    /**
     * {@inheritDoc}
     */
    @Override
    public UniquenesscheckResult checkUniqueness(SimpleCompound compound) {

        boolean isUnique = true;
        HashMap<String, Object> fields = new HashMap<>();
//        QSimpleCompound qCompound = QSimpleCompound.simpleCompound;
//        SimpleCompound result = null;
//
//        if (compound.getCas() != null) {
//            Predicate predicate = qCompound.cas.eq(compound.getCas());
//            result = getRepository().findOne(predicate);
//
//            if (result != null) {
//                fields.put("cas", compound.getCas());
//                isUnique = false;
//            }
//        }
        // SimpleCompound has no unique constraints so it never violates
        // such a constraint
        return new UniquenesscheckResult(isUnique, fields);
    }

    /**
     * {@inheritDoc}
     */
    @Override
    public SimpleCompound getExistingCompound(SdfRecord sdfRecord,
            Map<String, String> mappedCompoundProperties) {

        String casField = "cas";
        String nameField = "compoundName";

        if (mappedCompoundProperties == null
                || (!mappedCompoundProperties.containsValue(casField)
                && !mappedCompoundProperties.containsValue(nameField))) {
            return null;
        }

        SimpleCompound result = null;
        if (mappedCompoundProperties.containsValue(casField)) {

            String casKey = null;
            for (Map.Entry<String, String> entry : mappedCompoundProperties.entrySet()) {
                if (entry.getValue().equals(casField)) {
                    casKey = entry.getKey();
                    break;
                }
            }
            String cas = sdfRecord.getProperty(casKey);
            Predicate predicate = QSimpleCompound.simpleCompound.cas.eq(cas);
            result = findOne(predicate);
        }

        if (result == null && mappedCompoundProperties.containsValue(nameField)) {
            String nameKey = null;
            for (Map.Entry<String, String> entry : mappedCompoundProperties.entrySet()) {
                if (entry.getValue().equals(nameField)) {
                    nameKey = entry.getKey();
                    break;
                }
            }
            String compoundName = sdfRecord.getProperty(nameKey);
            Predicate predicate = QSimpleCompound.simpleCompound.compoundName.eq(compoundName);
            result = findOne(predicate);
        }
        return result;
    }
}
