# Supplementary material for: Molecule database framework: a framework for creating database applications with chemical structure search capability
Source: J Cheminform. 2013 Dec 11;5:48. doi: 10.1186/1758-2946-5-48 (PMC3892073; doi:10.1186/1758-2946-5-48)
Supplement: Additional file 4 — MDF simple web application source code of the mercurial changeset 16f39f4e447b. [file 1758-2946-5-48-S4.zip › src/main/java/org/bitbucket/kienerj/mdfsimplewebapp/service/SimpleLotServiceImpl.java]

/*
 *  Copyright (C) 2012 Joos Kiener <Joos.Kiener@gmail.com>
 *
 *  This program is free software: you can redistribute it and/or modify
 *  it under the terms of the GNU Affero General Public License as published by
 *  the Free Software Foundation, either version 3 of the License, or
 *  (at your option) any later version.
 *
 *  This program is distributed in the hope that it will be useful,
 *  but WITHOUT ANY WARRANTY; without even the implied warranty of
 *  MERCHANTABILITY or FITNESS FOR A PARTICULAR PURPOSE.  See the
 *  GNU Affero General Public License for more details.

 *  You should have received a copy of the GNU Affero General Public License
 *  along with this program.  If not, see <http://www.gnu.org/licenses/>.
 */
package org.bitbucket.kienerj.mdfsimplewebapp.service;

import com.mysema.query.types.Predicate;
import java.util.HashMap;
import java.util.Map;
import org.bitbucket.kienerj.mdfsimplewebapp.entity.QSimpleLot;
import org.bitbucket.kienerj.mdfsimplewebapp.entity.SimpleCompound;
import org.bitbucket.kienerj.mdfsimplewebapp.entity.SimpleLot;
import org.bitbucket.kienerj.mdfsimplewebapp.repository.SimpleLotRepository;
import org.bitbucket.kienerj.moleculedatabaseframework.io.SdfRecord;
import org.bitbucket.kienerj.moleculedatabaseframework.repository.ContainableRepository;
import org.bitbucket.kienerj.moleculedatabaseframework.service.ChemicalCompoundService;
import org.bitbucket.kienerj.moleculedatabaseframework.service.ContainableServiceImpl;
import org.bitbucket.kienerj.moleculedatabaseframework.service.UniquenesscheckResult;
import org.springframework.beans.factory.annotation.Autowired;
import org.springframework.beans.factory.annotation.Qualifier;

/**
 *
 * @author Joos Kiener <Joos.Kiener@gmail.com>
 */
public class SimpleLotServiceImpl
        extends ContainableServiceImpl<SimpleLot, SimpleCompound>
        implements SimpleLotService {

    @Autowired
    private SimpleLotRepository repository;
    @Qualifier("simpleCompoundService")
    @Autowired
    private SimpleCompoundService compoundService;

    public SimpleLotServiceImpl() {
        super(SimpleLot.class, SimpleCompound.class);
    }

    @Override
    protected ContainableRepository<SimpleLot> getRepository() {
        return this.repository;
    }

    @Override
    protected ChemicalCompoundService<SimpleCompound> getChemicalCompoundService() {
        return this.compoundService;
    }

    @Override
    public SimpleLot findByLotCode(String lotCode){
        return repository.findByLotCode(lotCode);
    }

    /**
     * {@inheritDoc}
     */
    @Override
    public UniquenesscheckResult checkUniqueness(SimpleLot containable){
        QSimpleLot qContainable = QSimpleLot.simpleLot;
        Predicate predicate = qContainable.lotCode.eq(containable.getLotCode());
        SimpleLot result = getRepository().findOne(predicate) ;

        HashMap<String, Object> fields = new HashMap<>();
        boolean isUnique = true;

        if (result != null){
            fields.put("lotCode", containable.getLotCode());
            isUnique = false;
        }
        return new UniquenesscheckResult(isUnique, fields);
    }

    /**
     * {@inheritDoc}
     */
    @Override
    public SimpleLot getExistingContainable(SdfRecord sdfRecord,
            Map<String, String> mappedContainableProperties,
            Map<String, String> mappedCompoundProperties) {


        String uniqueField = "lotCode";

        if (mappedCompoundProperties == null
                || !mappedCompoundProperties.containsValue(uniqueField)) {
            return null;
        }

        String uniqueFieldKey = null;
        for (Map.Entry<String, String> entry : mappedCompoundProperties.entrySet()) {
            if (entry.getValue().equals(uniqueField)) {
                uniqueFieldKey = entry.getKey();
                break;
            }
        }
        String lotCode = sdfRecord.getProperty(uniqueFieldKey);
        Predicate predicate = QSimpleLot.simpleLot.lotCode.eq(lotCode);
        return findOne(predicate);
    }
}
