# Supplementary material for: Molecule database framework: a framework for creating database applications with chemical structure search capability
Source: J Cheminform. 2013 Dec 11;5:48. doi: 10.1186/1758-2946-5-48 (PMC3892073; doi:10.1186/1758-2946-5-48)
Supplement: Additional file 4 — MDF simple web application source code of the mercurial changeset 16f39f4e447b. [file 1758-2946-5-48-S4.zip › src/main/webapp/resources/css/datatables/datatables.columnFilter.css]

.date_range_filter {
	width: 100%;
}
.number_range_filter{
	width: 100%;
}
.text_filter{
	width: 100%;
}
.number_filter{
	width: 100%;
}
