# Supplementary material for: Molecule database framework: a framework for creating database applications with chemical structure search capability
Source: J Cheminform. 2013 Dec 11;5:48. doi: 10.1186/1758-2946-5-48 (PMC3892073; doi:10.1186/1758-2946-5-48)
Supplement: Additional file 4 — MDF simple web application source code of the mercurial changeset 16f39f4e447b. [file 1758-2946-5-48-S4.zip › src/main/webapp/resources/css/main.css]

html * {
    margin: 0;
    padding: 0;
}
/*
* CSS3 only.
* fixes page shift issue when vertical size of page changes so that the
* scrollbar gets displayed. This displays scrollbars per default and hence
* no pageshift occurs
*
*/
html {
    overflow-y: scroll;
}

/* GENERAL */

body {
    background: #fff;
    color: #333;
    font: 11px verdana, arial, helvetica, sans-serif;
}

a:link, a:visited, a:hover {
    color: #666;
    font-weight: bold;
    text-decoration: none;
}

h1 {
    color: #990033;
    font-weight: normal;
    font-size: 16px;
    margin: .8em 0 .3em 0;
}

h2, h3, h4, h5, h6, li, p {
    margin-bottom: 1em;
}

ul {
    padding-left: 15px;
    line-height: 20px;
    margin: 1em 2em;
}

hr {
    border: 0px;
    border-top: solid 1px #990033;
    border-bottom: transparent;
    margin-top:  0.5em;
    margin-bottom: 0.5em;
}

dt {
    float: left;
    width: 150px;
    color: #990033;
    font-weight: bold;
    min-height: 1em;
    margin-bottom: 1em;
}
dd {
    margin-left: 150px;
    min-height: 1.3em;
    margin-bottom: 1em;
}

input, select, textarea {
    background-color: #fcfcfc;
    border: 1px solid #ccc;
    font: 11px verdana, arial, helvetica, sans-serif;
    margin: 2px 0;
    padding: 2px 4px;
}
select {
    padding: 2px 2px 2px 0;
    min-width:4em;
}

input:focus, select:focus, textarea:focus {
    border: 1px solid #990033 /*#b2d1ff*/;
}

/* Form */

.cssform {
    padding-top: 2em;
    padding-bottom: 2em;
}

.cssform div {
    width: 680px;
    clear: left;
    margin: 0;
    padding: 5px 0 8px 0;
    padding-left: 155px; /*width of left column containing the label elements*/
}

.cssform label {
    color: #990033;
    font-weight: bold;
    float: left;
    margin-left: -155px; /*width of left column*/
    width: 150px; /*width of labels. Should be smaller than left column (155px) to create some right margin*/
}


.cssform input[type="text"]{ /*width of text boxes. IE6 does not understand this attribute*/
    width: 180px;
    padding-bottom: 5px
}

.cssform input[type="text"].wide{
    width: 500px;
    padding-bottom: 5px
}

.cssform textarea{
    width: 500px;
    height: 50px;
}

.cssform .formula{
    width: 500px;
    height: 400px;
}

.menuButton {
    font-size: 10px;
    padding: 0 5px;
    list-style: none;
}
.menuButton a {
    color: #333;
    padding: 4px 6px;
}

.menuButton a.list {
    background: url(../images/skin/database_table.png) center left no-repeat;
    color: #333;
    padding-left: 25px;
}
.menuButton a.create {
    background: url(../images/skin/database_add.png) center left no-repeat;
    color: #333;
    padding-left: 25px;
}

/* ERRORS */

#error {
    background: #fff3f3 url(../images/skin/exclamation.png) 4px 50% no-repeat;
    border: 1px solid red;
    color: #cc0000;
    width: 250px;
    padding: 5px 5px 5px 30px;
    margin-top: 0px;
    margin-left: 15px;
}

/* 2 COLUMN LAYOUT 1230px wide*/

div#headWide {
    position: absolute;
    width:1230px;
    height:50px;
    left:0px;
    top: 0px;
}
div#footWide {
    position: relative;
    width: 1230px;
    clear: both;
    margin-top: 100px;
}

div#columnsWide {
    position: relative;
    width: 1230px;
    top: 50px;
}

div#menuWide {
    position:absolute;
    width:250px;
    top: 0px;
    left:0px;
}
div#contentWide {
    position: relative;
    width: 980px;
    top: 0px;
    left: 250px;;
}

div#wrapperWide {

    position:relative;

    margin-left:auto;

    margin-right:auto;

    top: 20px;

    width:1230px;
}

/*END 2 COLUMN LAYOUT*/

/* TABLES */

table {
    border: 1px solid #ccc;
    width: 100%
}
tr {
    border: 0;
}
td, th {
    font: 11px verdana, arial, helvetica, sans-serif;
    line-height: 12px;
    padding: 5px 6px;
    text-align: left;
    vertical-align: top;
}
th {
    background: #fff url(../images/skin/shadow.jpg);
    color: #666;
    font-size: 11px;
    font-weight: bold;
    line-height: 17px;
    padding: 2px 6px;
}

/* LIST */

.list table {
    border-collapse: collapse;
}
.list th, .list td {
    border-left: 1px solid #ddd;
}
.list th:hover, .list tr:hover {
    background: #b2d1ff;
}

/* ACTION BUTTONS */

.buttons {
    background: #fff url(../images/skin/shadow.jpg) bottom repeat-x;
    border: 1px solid #ccc;
    color: #666;
    font-size: 10px;
    margin-top: 5px;
    margin-left: 156px;
    overflow: hidden;
    padding: 0;
    width: 186px;
}

.cssform div.buttons {
    background: #fff url(../images/skin/shadow.jpg) bottom repeat-x;
    border: 1px solid #ccc;
    color: #666;
    font-size: 10px;
    margin-top: 5px;
    margin-left: 156px;
    overflow: hidden;
    padding: 0;
    width: 186px;
}

.buttons input {
    background: #fff;
    border: 0;
    color: #333;
    cursor: pointer;
    font-size: 10px;
    text-align: left;
    font-weight: bold;
    margin-left: 3px;
    overflow: visible;
    padding: 2px 6px;
    width: 186px;
}

.buttons input.submit {
    background: transparent url(../images/skin/information.png) 5px 50% no-repeat;
    padding-left: 28px;
}

.buttons input.delete {
    background: transparent url(../images/skin/database_delete.png) 5px 50% no-repeat;
    padding-left: 28px;
}
.buttons input.edit {
    background: transparent url(../images/skin/database_edit.png) 5px 50% no-repeat;
    padding-left: 28px;
}

.buttons input.save {
    background: transparent url(../images/skin/database_save.png) 5px 50% no-repeat;
    padding-left: 28px;
}

#toolbar {
    overflow: hidden;
}

#hitsFound {
    float: left;
}

#totalRecords {
    float: right;
}

#sdfDownloadLink {
    text-align:center;
    overflow: hidden;
    margin-top: 15px;
    margin-left: auto;
    margin-right: auto;
}

#structureEditor {
    width: 400px;
    height: 350px;
}

.formLink {
    padding-left: 155px;
    margin-top: 10px;
}

.cssform input[type="text"].inchikey {
    width: 28ch;
}

#molfile {
    display:none;
}
