# Supplementary material for: Molecule database framework: a framework for creating database applications with chemical structure search capability
Source: J Cheminform. 2013 Dec 11;5:48. doi: 10.1186/1758-2946-5-48 (PMC3892073; doi:10.1186/1758-2946-5-48)
Supplement: Additional file 4 — MDF simple web application source code of the mercurial changeset 16f39f4e447b. [file 1758-2946-5-48-S4.zip › src/main/webapp/resources/js/datatables/AutoFill/media/css/AutoFill.css]

/* * * * * * * * * * * * * * * * * * * * * * * * * * * * * * * * * * * * *
 * AutoFill styles
 */

div.AutoFill_filler {
	display: none;
	position: absolute;
	height: 14px;
	width: 14px;
	background: url(../images/filler.png) no-repeat center center;
	z-index: 1002;
}

div.AutoFill_border {
	display: none;
	position: absolute;
	background-color: #0063dc;
	z-index: 1001;
	
	box-shadow: 0px 0px 5px #76b4ff;
	-moz-box-shadow: 0px 0px 5px #76b4ff;
	-webkit-box-shadow: 0px 0px 5px #76b4ff;
}
