# Supplementary material for: Molecule database framework: a framework for creating database applications with chemical structure search capability
Source: J Cheminform. 2013 Dec 11;5:48. doi: 10.1186/1758-2946-5-48 (PMC3892073; doi:10.1186/1758-2946-5-48)
Supplement: Additional file 4 — MDF simple web application source code of the mercurial changeset 16f39f4e447b. [file 1758-2946-5-48-S4.zip › src/main/webapp/resources/js/datatables/AutoFill/media/docs/media/css/doc.css]

/*
Copyright (c) 2006, Yahoo! Inc. All rights reserved.
Code licensed under the BSD License:
http://developer.yahoo.net/yui/license.txt
version: 0.12.0
*/
body,div,dl,dt,dd,ul,ol,li,h1,h2,h3,h4,h5,h6,pre,form,fieldset,input,textarea,p,blockquote,th,td{margin:0;padding:0;}
table{border-collapse:collapse;border-spacing:0;}
fieldset,img{border:0;}
address,caption,cite,code,dfn,em,strong,th,var{font-style:normal;font-weight:normal;}
ol,ul {list-style:none;}
caption,th {text-align:left;}
h1,h2,h3,h4,h5,h6{font-size:100%;font-weight:normal;}
q:before,q:after{content:'';}
abbr,acronym {border:0;}


html, body {
	margin: 0;
	padding: 0;
	width: 100%;
	font: 14px/1.45em "Lucida Grande", Verdana, Arial, Helvetica, sans-serif;
	color: #111;
}

div.fw_container {
	width: 980px;
	padding-top: 2em;
	margin: 0 auto;
}

div.fw_header {
	position: relative;
}

div.fw_content {
	padding-top: 2em;
}

div.fw_footer {
	padding-top: 4em;
	font-size: 75%;
	text-align: center;
}


.type-param {
	
}

.type-attr {
	float: right;
	color: #999;
}

.type-name {
	font-weight: bold;
}

.type-sig {
	color: #999;
}

.type-param {
	color: #FF9999;
}

.type-return {
	color: #FF8080;
}

.type-brace {
	color: #111;
}

.example-code {
	margin-left: 30px;
}
.example-code td.code {
	border-top: 1px solid #4E6CA3 !important;
}

.type-augmented {
	position: absolute;
	left: 8px;
	top: 0;
}

dt, dd {
	padding: 0.4em 10px;
}

dt {
	padding-bottom: 0 !important;
}

dd {
	position: relative;
	padding-top: 0 !important;
	padding-left: 3em;
}

dt.even, dd.even {
	background-color: white;
}

dt.odd, dd.odd {
	background-color: #F2F2F2;
}

div.doc_overview dd, div.doc_overview dt {
	padding-left: 0 !important;
}


.doc_details dt, .doc_details dd {
	padding: 1em 10px;
}

.right_border div {
	width: 20px;
	padding: 2px 0.5em 2px 1em;
	text-align: right;
}
.right_border {
	border-right: 3px solid #4E6CA3;
}
.bottom_border {
	border-bottom: 1px solid #4E6CA3;
}


a {
	text-decoration: none;
	color: #4E6CA3;
}

a:hover {
	text-decoration: underline;
	cursor: pointer;
	*cursor: hand;
}

div.fw_content ul {
	list-style-image: url('../images/arrow.jpg');
	padding: 0.5em 0 0.5em 2em;
}

/*
h2 {
	font-size: 1.4em;
	margin-top: 2em;
	border-bottom: 3px solid #829ac6;
	padding-left: 5px;
}

h3 {
	font-size: 1.2em;
	margin-top: 1em;
	border-bottom: 1px solid #A4B5D5;
	padding-left: 5px;
}
*/

h1 {
	font-size: 2em;
}

h2 {
	font-size: 1.6em;
	padding-top: 5px;
}

h2.ancestors {
	font-size: 14px;
	margin: 0;
}

h3 {
	font-size: 1.3em;
	padding-top: 5px;
	margin-bottom: 5px;
}

h5 {
	padding-top: 6px;
}

div.doc_summary, div.doc_details {
	margin-top: 2em;
	clear: both;
}

div.doc_group {
	margin-top: 1em;
	border-top: 1px solid #A4B5D5;
	border-left: 1px solid #A4B5D5;
	padding-left: 10px;
}

div.extended {
	margin-left: 30px;
}

table.params {
	margin-left: 30px;
	width: 97%;
}

tr.odd {
	background-color: white;
}

tr.even {
	background-color: #F8F8F8;
}

th.name,
td.name {
	padding-left: 13px;
}

td.number {
	background-color: white;
	color: #5C5C5C;
}

dd.odd td.number {
	background-color: #F2F2F2;
}

p.returns {
	margin-left: 5%;
}

div.page-info {
	position: absolute;
	top: 0;
	right: 0;
}


.private {
	display: none;
}


div.fw_nav {
	position: fixed;
	top: 60px;
	right: 30px;
	width: 250px;
	border: 1px solid #A4B5D5;
	background-color: white;
	padding: 10px;
	z-index: 1001;
	font-size: 12px;
	overflow: hidden;
}

div.fw_nav h2 {
	margin: -10px 0 10px -10px;
	width: 250px;
	padding: 5px 10px;
	background-color: #A4B5D5;
	font-size: 12px;
	cursor: pointer;
	*cursor: hand;
}

div.fw_nav ul>li>div {
	padding: 0 0 0 1em;
}

div.nav_blocker {
	float: right;
}


.css_clear {
	clear: both;
	height: 0;
	line-height: 0;
	visibility: hidden;
}

.css_right {
	text-align: right;
}

.css_center {
	text-align: center;
}

.css_spacing {
	margin-top: 1.5em;
}

.css_small {
	font-size: 75%;
	line-height: 1.45em;
}

.css_vsmall {
	font-size: 65%;
	line-height: 1.45em;
}
