# Supplementary material for: Molecule database framework: a framework for creating database applications with chemical structure search capability
Source: J Cheminform. 2013 Dec 11;5:48. doi: 10.1186/1758-2946-5-48 (PMC3892073; doi:10.1186/1758-2946-5-48)
Supplement: Additional file 4 — MDF simple web application source code of the mercurial changeset 16f39f4e447b. [file 1758-2946-5-48-S4.zip › src/main/webapp/resources/js/datatables/AutoFill/media/docs/media/css/shCore.css]

/**
 * SyntaxHighlighter
 * http://alexgorbatchev.com/SyntaxHighlighter
 *
 * SyntaxHighlighter is donationware. If you are using it, please donate.
 * http://alexgorbatchev.com/SyntaxHighlighter/donate.html
 *
 * @version
 * 3.0.83 (July 02 2010)
 * 
 * @copyright
 * Copyright (C) 2004-2010 Alex Gorbatchev.
 *
 * @license
 * Dual licensed under the MIT and GPL licenses.
 */
.syntaxhighlighter a,
.syntaxhighlighter div,
.syntaxhighlighter code,
.syntaxhighlighter table,
.syntaxhighlighter table td,
.syntaxhighlighter table tr,
.syntaxhighlighter table tbody,
.syntaxhighlighter table thead,
.syntaxhighlighter table caption,
.syntaxhighlighter textarea {
  -moz-border-radius: 0 0 0 0 !important;
  -webkit-border-radius: 0 0 0 0 !important;
  background: none !important;
  border: 0 !important;
  bottom: auto !important;
  float: none !important;
  height: auto !important;
  left: auto !important;
  line-height: 1.1em !important;
  margin: 0 !important;
  outline: 0 !important;
  overflow: visible !important;
  padding: 0 !important;
  position: static !important;
  right: auto !important;
  text-align: left !important;
  top: auto !important;
  vertical-align: baseline !important;
  width: auto !important;
  box-sizing: content-box !important;
  font-family: "Consolas","Monaco","Bitstream Vera Sans Mono","Courier New",Courier,monospace !important;
  font-weight: normal !important;
  font-style: normal !important;
  font-size: 1em !important;
  min-height: inherit !important;
  min-height: auto !important;
}

.syntaxhighlighter {
  width: 100% !important;
  margin: 1em 0 1em 0 !important;
  position: relative !important;
  overflow: auto !important;
  font-size: 1em !important;
}
.syntaxhighlighter.source {
  overflow: hidden !important;
}
.syntaxhighlighter .bold {
  font-weight: bold !important;
}
.syntaxhighlighter .italic {
  font-style: italic !important;
}
.syntaxhighlighter .line {
  white-space: pre !important;
}
.syntaxhighlighter table {
  width: 100% !important;
}
.syntaxhighlighter table caption {
  text-align: left !important;
  padding: .5em 0 0.5em 1em !important;
}
.syntaxhighlighter table td.code {
  width: 100% !important;
}
.syntaxhighlighter table td.code .container {
  position: relative !important;
}
.syntaxhighlighter table td.code .container textarea {
  box-sizing: border-box !important;
  position: absolute !important;
  left: 0 !important;
  top: 0 !important;
  width: 100% !important;
  height: 100% !important;
  border: none !important;
  background: white !important;
  padding-left: 1em !important;
  overflow: hidden !important;
  white-space: pre !important;
}
.syntaxhighlighter table td.gutter .line {
  text-align: right !important;
  padding: 2px 0.5em 2px 1em !important;
}
.syntaxhighlighter table td.code .line {
  padding: 2px 1em !important;
}
.syntaxhighlighter.nogutter td.code .container textarea, .syntaxhighlighter.nogutter td.code .line {
  padding-left: 0em !important;
}
.syntaxhighlighter.show {
  display: block !important;
}
.syntaxhighlighter.collapsed table {
  display: none !important;
}
.syntaxhighlighter.collapsed .toolbar {
  padding: 0.1em 0.8em 0em 0.8em !important;
  font-size: 1em !important;
  position: static !important;
  width: auto !important;
  height: auto !important;
}
.syntaxhighlighter.collapsed .toolbar span {
  display: inline !important;
  margin-right: 1em !important;
}
.syntaxhighlighter.collapsed .toolbar span a {
  padding: 0 !important;
  display: none !important;
}
.syntaxhighlighter.collapsed .toolbar span a.expandSource {
  display: inline !important;
}
.syntaxhighlighter .toolbar {
  position: absolute !important;
  right: 1px !important;
  top: 1px !important;
  width: 11px !important;
  height: 11px !important;
  font-size: 10px !important;
  z-index: 10 !important;
}
.syntaxhighlighter .toolbar span.title {
  display: inline !important;
}
.syntaxhighlighter .toolbar a {
  display: block !important;
  text-align: center !important;
  text-decoration: none !important;
  padding-top: 1px !important;
}
.syntaxhighlighter .toolbar a.expandSource {
  display: none !important;
}
.syntaxhighlighter.ie {
  font-size: .9em !important;
  padding: 1px 0 1px 0 !important;
}
.syntaxhighlighter.ie .toolbar {
  line-height: 8px !important;
}
.syntaxhighlighter.ie .toolbar a {
  padding-top: 0px !important;
}
.syntaxhighlighter.printing .line.alt1 .content,
.syntaxhighlighter.printing .line.alt2 .content,
.syntaxhighlighter.printing .line.highlighted .number,
.syntaxhighlighter.printing .line.highlighted.alt1 .content,
.syntaxhighlighter.printing .line.highlighted.alt2 .content {
  background: none !important;
}
.syntaxhighlighter.printing .line .number {
  color: #bbbbbb !important;
}
.syntaxhighlighter.printing .line .content {
  color: black !important;
}
.syntaxhighlighter.printing .toolbar {
  display: none !important;
}
.syntaxhighlighter.printing a {
  text-decoration: none !important;
}
.syntaxhighlighter.printing .plain, .syntaxhighlighter.printing .plain a {
  color: black !important;
}
.syntaxhighlighter.printing .comments, .syntaxhighlighter.printing .comments a {
  color: #008200 !important;
}
.syntaxhighlighter.printing .string, .syntaxhighlighter.printing .string a {
  color: blue !important;
}
.syntaxhighlighter.printing .keyword {
  color: #006699 !important;
  font-weight: bold !important;
}
.syntaxhighlighter.printing .preprocessor {
  color: gray !important;
}
.syntaxhighlighter.printing .variable {
  color: #aa7700 !important;
}
.syntaxhighlighter.printing .value {
  color: #009900 !important;
}
.syntaxhighlighter.printing .functions {
  color: #ff1493 !important;
}
.syntaxhighlighter.printing .constants {
  color: #0066cc !important;
}
.syntaxhighlighter.printing .script {
  font-weight: bold !important;
}
.syntaxhighlighter.printing .color1, .syntaxhighlighter.printing .color1 a {
  color: gray !important;
}
.syntaxhighlighter.printing .color2, .syntaxhighlighter.printing .color2 a {
  color: #ff1493 !important;
}
.syntaxhighlighter.printing .color3, .syntaxhighlighter.printing .color3 a {
  color: red !important;
}
.syntaxhighlighter.printing .break, .syntaxhighlighter.printing .break a {
  color: black !important;
}
