# Supplementary material for: Molecule database framework: a framework for creating database applications with chemical structure search capability
Source: J Cheminform. 2013 Dec 11;5:48. doi: 10.1186/1758-2946-5-48 (PMC3892073; doi:10.1186/1758-2946-5-48)
Supplement: Additional file 4 — MDF simple web application source code of the mercurial changeset 16f39f4e447b. [file 1758-2946-5-48-S4.zip › src/main/webapp/resources/js/datatables/AutoFill/media/docs/media/css/shThemeDataTables.css]

/**
 * SyntaxHighlighter
 * http://alexgorbatchev.com/SyntaxHighlighter
 *
 * SyntaxHighlighter is donationware. If you are using it, please donate.
 * http://alexgorbatchev.com/SyntaxHighlighter/donate.html
 *
 * @version
 * 3.0.83 (July 02 2010)
 * 
 * @copyright
 * Copyright (C) 2004-2010 Alex Gorbatchev.
 *
 * @license
 * Dual licensed under the MIT and GPL licenses.
 */
.syntaxhighlighter {
  background-color: white !important;
  font-size: 14px !important;
  overflow: visible !important;
}
.syntaxhighlighter .line.alt1 {
  background-color: white !important;
}
.syntaxhighlighter .line.alt2 {
  background-color: #F8F8F8 !important;
}
.syntaxhighlighter .line.highlighted.alt1, .syntaxhighlighter .line.highlighted.alt2 {
  background-color: #e0e0e0 !important;
}
.syntaxhighlighter .line.highlighted.number {
  color: black !important;
}
.syntaxhighlighter table caption {
  color: black !important;
}
.syntaxhighlighter .gutter {
}
.syntaxhighlighter .gutter div {
  color: #5C5C5C !important;
  width: 20px !important;
}
.syntaxhighlighter .gutter .line.alt1, .syntaxhighlighter  .gutter .line.alt2 {
  background-color: white !important;
}
.odd .syntaxhighlighter .gutter .line.alt1, .odd .syntaxhighlighter  .gutter .line.alt2 {
  background-color: #F2F2F2 !important;
}
.syntaxhighlighter .gutter .line {
  border-right: 3px solid #4E6CA3 !important;
}
.syntaxhighlighter .gutter .line.highlighted {
  background-color: #4E6CA3 !important;
  color: white !important;
}
.syntaxhighlighter.printing .line .content {
  border: none !important;
}
.syntaxhighlighter.collapsed {
  overflow: visible !important;
}
.syntaxhighlighter.collapsed .toolbar {
  color: blue !important;
  background: white !important;
  border: 1px solid #4E6CA3 !important;
}
.syntaxhighlighter.collapsed .toolbar a {
  color: blue !important;
}
.syntaxhighlighter.collapsed .toolbar a:hover {
  color: red !important;
}
.syntaxhighlighter .toolbar {
  color: white !important;
  background: #4E6CA3 !important;
  border: none !important;
}
.syntaxhighlighter .toolbar a {
  color: white !important;
}
.syntaxhighlighter .toolbar a:hover {
  color: black !important;
}
.syntaxhighlighter .plain, .syntaxhighlighter .plain a {
  color: black !important;
}
.syntaxhighlighter .comments, .syntaxhighlighter .comments a {
  color: #008200 !important;
}
.syntaxhighlighter .string, .syntaxhighlighter .string a {
  color: blue !important;
}
.syntaxhighlighter .keyword {
  color: #006699 !important;
}
.syntaxhighlighter .preprocessor {
  color: gray !important;
}
.syntaxhighlighter .variable {
  color: #aa7700 !important;
}
.syntaxhighlighter .value {
  color: #009900 !important;
}
.syntaxhighlighter .functions {
  color: #ff1493 !important;
}
.syntaxhighlighter .constants {
  color: #0066cc !important;
}
.syntaxhighlighter .script {
  font-weight: bold !important;
  color: #006699 !important;
  background-color: none !important;
}
.syntaxhighlighter .color1, .syntaxhighlighter .color1 a {
  color: gray !important;
}
.syntaxhighlighter .color2, .syntaxhighlighter .color2 a {
  color: #ff1493 !important;
}
.syntaxhighlighter .color3, .syntaxhighlighter .color3 a {
  color: red !important;
}

.syntaxhighlighter .keyword {
  font-weight: bold !important;
}
