# Supplementary material for: Molecule database framework: a framework for creating database applications with chemical structure search capability
Source: J Cheminform. 2013 Dec 11;5:48. doi: 10.1186/1758-2946-5-48 (PMC3892073; doi:10.1186/1758-2946-5-48)
Supplement: Additional file 4 — MDF simple web application source code of the mercurial changeset 16f39f4e447b. [file 1758-2946-5-48-S4.zip › src/main/webapp/resources/js/datatables/ColReorder/media/css/ColReorder.css]

/*
 * Namespace DTCR - "DataTables ColReorder" plug-in
 */

table.DTCR_clonedTable {
	background-color: white;
	z-index: 202;
}

div.DTCR_pointer {
	width: 1px;
	background-color: #0259C4;
	z-index: 201;
}

body.alt div.DTCR_pointer {
	margin-top: -15px;
	margin-left: -9px;
	width: 18px;
	background: url('../images/insert.png') no-repeat top left;
}
