# Supplementary material for: Molecule database framework: a framework for creating database applications with chemical structure search capability
Source: J Cheminform. 2013 Dec 11;5:48. doi: 10.1186/1758-2946-5-48 (PMC3892073; doi:10.1186/1758-2946-5-48)
Supplement: Additional file 4 — MDF simple web application source code of the mercurial changeset 16f39f4e447b. [file 1758-2946-5-48-S4.zip › src/main/webapp/resources/js/datatables/ColVis/media/css/ColVis.css]

/* * * * * * * * * * * * * * * * * * * * * * * * * * * * * * * * * * * * *
 * ColVis styles
 */
.ColVis {
	float: right;
	margin-bottom: 1em;
}

.ColVis_Button {
	position: relative;
	float: left;
	margin-right: 3px;
	padding: 3px 5px;
	height: 30px;
	background-color: #fff;
	border: 1px solid #d0d0d0;
	cursor: pointer;
	*cursor: hand;
}

button.ColVis_Button::-moz-focus-inner { 
	border: none !important;
	padding: 0;
}

.ColVis_text_hover {
	border: 1px solid #999;
	background-color: #f0f0f0;
}

div.ColVis_collectionBackground {
	background-color: black;
	z-index: 1100;
}

div.ColVis_collection {
	position: relative;
	width: 150px;
	background-color: #f3f3f3;
	padding: 3px;
	border: 1px solid #ccc;
	z-index: 1102;
}

div.ColVis_collection button.ColVis_Button {
	background-color: white;
	width: 100%;
	float: none;
	margin-bottom: 2px;
}

div.ColVis_catcher {
	position: absolute;
	z-index: 1101;
}

.disabled {
	color: #999;
}


button.ColVis_Button {
	text-align: left;
}

div.ColVis_collection button.ColVis_Button:hover {
	border: 1px solid #999;
	background-color: #f0f0f0;
}

span.ColVis_radio {
	display: inline-block;
	width: 20px;
}
