# Supplementary material for: Molecule database framework: a framework for creating database applications with chemical structure search capability
Source: J Cheminform. 2013 Dec 11;5:48. doi: 10.1186/1758-2946-5-48 (PMC3892073; doi:10.1186/1758-2946-5-48)
Supplement: Additional file 4 — MDF simple web application source code of the mercurial changeset 16f39f4e447b. [file 1758-2946-5-48-S4.zip › src/main/webapp/resources/js/datatables/ColVis/media/css/ColVisAlt.css]

/*
 * An alternative styling for ColVis
 * Note you will likely have to change the path for the background image used by jQuery UI theming:
 *   ../../../../examples/examples_support/themes/smoothness
 */

.ColVis {
	position: absolute;
	right: 0;
	top: 0;
	width: 15px;
	height: 30px;
}

.ColVis_MasterButton {
	height: 100%;
	width: 100%;
	border-left-width: 0;
	cursor: pointer;
	*cursor: hand;
	background: url('../images/button.png') no-repeat top left;
}

button.ColVis_Button::-moz-focus-inner { 
	border: none !important;
	padding: 0;
}

.ColVis_text_hover {
	border: 1px solid #999;
	background-color: #f0f0f0;
}

div.ColVis_collectionBackground {
	background-color: black;
	z-index: 1100;
}

div.ColVis_collection {
	position: relative;
	width: 150px;
	background-color: #f9f9f9;
	padding: 3px;
	border: 1px solid #ccc;
	z-index: 1102;
}

div.ColVis_collection button.ColVis_Button {
	height: 30px;
	width: 100%;
	margin-right: 3px;
	margin-bottom: 2px;
	padding: 3px 5px;
	cursor: pointer;
	*cursor: hand;
	text-align: left;
}

div.ColVis_collection button.ColVis_Button:hover {
	border: 1px solid #999;
	background-color: #f0f0f0;
}

div.ColVis_catcher {
	position: absolute;
	z-index: 1101;
}

span.ColVis_radio {
	display: inline-block;
	width: 20px;
}

button.ColVis_Restore {
	margin-top: 15px;
}

button.ColVis_Restore span {
	display: inline-block;
	padding-left: 10px;
	text-align: left;
}

.disabled {
	color: #999;
}


/*
 * Styles needed for DataTables scrolling
 */
div.dataTables_scrollHead {
	position: relative;
	overflow: hidden;
}

div.dataTables_scrollBody {
	overflow-y: scroll;
}

div.dataTables_scrollFoot {
	overflow: hidden;
}
