# Supplementary material for: Molecule database framework: a framework for creating database applications with chemical structure search capability
Source: J Cheminform. 2013 Dec 11;5:48. doi: 10.1186/1758-2946-5-48 (PMC3892073; doi:10.1186/1758-2946-5-48)
Supplement: Additional file 4 — MDF simple web application source code of the mercurial changeset 16f39f4e447b. [file 1758-2946-5-48-S4.zip › src/main/webapp/resources/js/datatables/dataTables.fnFindCellRowIndexes.js]

$.fn.dataTableExt.oApi.fnFindCellRowIndexes = function ( oSettings, sSearch, iColumn )
{
    var
        i,iLen, j, jLen,
        aOut = [], aData;
     
    for ( i=0, iLen=oSettings.aoData.length ; i<iLen ; i++ )
    {
        aData = oSettings.aoData[i]._aData;
         
        if ( typeof iColumn == 'undefined' )
        {
            for ( j=0, jLen=aData.length ; j<jLen ; j++ )
            {
                if ( aData[j] == sSearch )
                {
                    aOut.push( i );
                }
            }
        }
        else if ( aData[iColumn] == sSearch )
        {
            aOut.push( i );
        }
    }
     
    return aOut;
}
