# Supplementary material for: Molecule database framework: a framework for creating database applications with chemical structure search capability
Source: J Cheminform. 2013 Dec 11;5:48. doi: 10.1186/1758-2946-5-48 (PMC3892073; doi:10.1186/1758-2946-5-48)
Supplement: Additional file 4 — MDF simple web application source code of the mercurial changeset 16f39f4e447b. [file 1758-2946-5-48-S4.zip › src/main/webapp/resources/js/datatables/dataTables.fnFindCellRowNodes.js]

$.fn.dataTableExt.oApi.fnFindCellRowNodes = function ( oSettings, sSearch, iColumn )
{
	var 
		i,iLen, j, jLen,
		aOut = [], aData;
	
	for ( i=0, iLen=oSettings.aoData.length ; i<iLen ; i++ )
	{
		aData = oSettings.aoData[i]._aData;
		
		if ( typeof iColumn == 'undefined' )
		{
			for ( j=0, jLen=aData.length ; j<jLen ; j++ )
			{
				if ( aData[j] == sSearch )
				{
					aOut.push( oSettings.aoData[i].nTr );
				}
			}
		}
		else if ( aData[iColumn] == sSearch )
		{
			aOut.push( oSettings.aoData[i].nTr );
		}
	}
	
	return aOut;
}
