# Supplementary material for: Molecule database framework: a framework for creating database applications with chemical structure search capability
Source: J Cheminform. 2013 Dec 11;5:48. doi: 10.1186/1758-2946-5-48 (PMC3892073; doi:10.1186/1758-2946-5-48)
Supplement: Additional file 4 — MDF simple web application source code of the mercurial changeset 16f39f4e447b. [file 1758-2946-5-48-S4.zip › src/main/webapp/resources/js/datatables/dataTables.fnReloadAjax.js]

$.fn.dataTableExt.oApi.fnReloadAjax = function ( oSettings, sNewSource, fnCallback, bStandingRedraw )
{
	if ( typeof sNewSource != 'undefined' && sNewSource != null )
	{
		oSettings.sAjaxSource = sNewSource;
	}
	this.oApi._fnProcessingDisplay( oSettings, true );
	var that = this;
	var iStart = oSettings._iDisplayStart;
	
	oSettings.fnServerData( oSettings.sAjaxSource, [], function(json) {
		/* Clear the old information from the table */
		that.oApi._fnClearTable( oSettings );
		
		/* Got the data - add it to the table */
		for ( var i=0 ; i<json.aaData.length ; i++ )
		{
			that.oApi._fnAddData( oSettings, json.aaData[i] );
		}
		
		oSettings.aiDisplay = oSettings.aiDisplayMaster.slice();
		that.fnDraw();
		
		if ( typeof bStandingRedraw != 'undefined' && bStandingRedraw === true )
		{
			oSettings._iDisplayStart = iStart;
			that.fnDraw( false );
		}
		
		that.oApi._fnProcessingDisplay( oSettings, false );
		
		/* Callback user function - for event handlers etc */
		if ( typeof fnCallback == 'function' && fnCallback != null )
		{
			fnCallback( oSettings );
		}
	}, oSettings );
}
